# Supplementary material for: Re-investigation and correct symmetry of Ca3CoAl4O10
Source: Acta Crystallogr E Crystallogr Commun. 2019 Jan 15;75(Pt 2):214–7. doi: 10.1107/S2056989019000574 (PMC6362672; doi:10.1107/S2056989019000574)
Supplement: Supplementary file 1 [file e-75-00214-sup1.cif]

##############################################################################
#                                                                            #
# This CIF contains the data in a paper accepted for publication in          #
# Acta Crystallographica Section E. It conforms to the requirements of       #
# Notes for Authors for Acta Crystallographica Section E, and has been       #
# peer reviewed under the auspices of the IUCr Commission on Journals.       #
#                                                                            #
# Full details of the Crystallographic Information File format               #
# are given in the paper "The Crystallographic Information File (CIF):       #
# a New Standard Archive File for Crystallography" by S. R. Hall, F. H.      #
# Allen and I. D. Brown [Acta Cryst. (1991), A47, 655-685].                  #
#                                                                            #
# The current version of the core CIF dictionary is obtainable from          #
# ftp://ftp.iucr.org/pub/cif_core.dic.                                       #
#                                                                            #
# Software is freely available for graphical display of the structure(s)     #
# in this CIF. For information consult the CIF software page                 #
# http://www.iucr.org/resources/cif/software.                                #
#                                                                            #
# This file may be used for bona fide research purposes within the           #
# scientific community so long as proper attribution is given to the journal # 
# article from which it was obtained.                                        #
#                                                                            #
##############################################################################
data_global
_audit_creation_method     'WinGX routine CIF_UPDATE'
_audit_conform_dict_name     cif_core.dic
_audit_conform_dict_version     2.4.3
_journal_data_validation_number     ?
_journal_date_recd_electronic     2018-12-24
_journal_date_accepted     2019-01-10
_journal_name_full     'Acta Crystallographica, Section E'
_journal_year     2019
_journal_volume     75
_journal_issue      2
_journal_page_first     214
_journal_page_last     217
_journal_paper_category     GI
_journal_paper_doi     10.1107/S2056989019000574
_journal_coeditor_code     WM5480
_publ_contact_author_name     'Volker Kahlenberg'
_publ_contact_author_address
;
University of Innsbruck, Institute of Mineralogy & Petrography, Innrain 52,
A-6020 Innsbruck, Austria
;
_publ_contact_author_email     'volker.kahlenberg@uibk.ac.at'
_publ_contact_author_fax     ?
_publ_contact_author_phone     '0043-512-507-5503'
_publ_section_title
;
Re-investigation and correct symmetry of Ca~3~CoAl~4~O~10~
;
_publ_section_title_footnote     .
loop_
    _publ_author_name
    _publ_author_footnote
    _publ_author_address
    'Kahlenberg, Volker' .
;
University of Innsbruck, Institute of Mineralogy & Petrography, Innrain 52,
A-6020 Innsbruck,
Austria
;
_publ_section_synopsis
;
The crystal structure of Ca~3~CoAl~4~O~10~ was redetermined from single-crystal
X-ray data and is isotypic with Ca~3~MgAl~4~O~10~.
;
data_I
_database_code_depnum_ccdc_archive 'CCDC 1890066'
_audit_creation_method     'WinGX routine CIF_UPDATE'
_audit_conform_dict_name     cif_core.dic
_audit_conform_dict_version     2.4.3
_chemical_name_systematic
;
Tricalcium cobalt(II) tetraaluminate
;
_chemical_formula_sum     'Al4 Ca3 Co O10'
_chemical_formula_iupac     'Ca3 Co Al4 O10'
_chemical_formula_weight     447.09
_symmetry_cell_setting     orthorhombic
_symmetry_space_group_name_H-M     'P b c m'
_symmetry_space_group_name_Hall     '-P 2c 2b'
loop_
    _symmetry_equiv_pos_as_xyz
    'x, y, z'
    '-x, -y, z+1/2'
    'x, -y+1/2, -z'
    '-x, y+1/2, -z+1/2'
    '-x, -y, -z'
    'x, y, -z-1/2'
    '-x, y-1/2, z'
    'x, -y-1/2, z-1/2'
_cell_length_a     5.1324(6)
_cell_length_b     16.7550(19)
_cell_length_c     10.6822(12)
_cell_angle_alpha     90
_cell_angle_beta     90
_cell_angle_gamma     90
_cell_volume     918.60(18)
_cell_formula_units_Z     4
_cell_measurement_reflns_used     939
_cell_measurement_theta_min     4.99
_cell_measurement_theta_max     28.433
_cell_measurement_temperature     293(2)
_exptl_crystal_description     'fragment'
_exptl_crystal_colour     colourless
_exptl_crystal_size_max     0.123
_exptl_crystal_size_mid     0.089
_exptl_crystal_size_min     0.057
_exptl_crystal_density_diffrn     3.233
_exptl_crystal_F_000     876
loop_
    _exptl_crystal_face_index_h
    _exptl_crystal_face_index_k
    _exptl_crystal_face_index_l
    _exptl_crystal_face_perp_dist
    -8 12 -12 0.0261
    -2 32 22 0.0148
    1 -19 -1 0.0187
    -8 14 9 0.025
    1 -27 -6 0.0147
    7 -3 -5 0.0319
_exptl_absorpt_coefficient_mu     3.972
_exptl_absorpt_correction_type     analytical
_exptl_absorpt_process_details
;
(CrysAlisPro; Rigaku OD, 2015).
Analytical numeric absorption correction using a multifaceted crystal
model based on expressions published by
Clark & Reid (1995).
;
_exptl_absorpt_correction_T_min     0.759
_exptl_absorpt_correction_T_max     0.898
_diffrn_ambient_temperature     293(2)
_diffrn_source     'fine-focus sealed X-ray tube'
_diffrn_radiation_type     MoK\a
_diffrn_radiation_wavelength     0.71073
_diffrn_radiation_monochromator     graphite
_diffrn_measurement_device_type
                        'Rigaku Oxford Diffraction Xcalibur, Ruby, Gemini ultra'
_diffrn_measurement_device     'four-circle diffractometer'
_diffrn_measurement_method     '\w scans'
_diffrn_detector     'CCD plate'
_diffrn_detector_area_resol_mean     10.3575
_diffrn_reflns_number     5719
_diffrn_reflns_av_R_equivalents     0.0651
_diffrn_reflns_av_unetI/netI     0.0992
_diffrn_reflns_theta_min     3.815
_diffrn_reflns_theta_max     26.195
_diffrn_reflns_theta_full     25.242
_diffrn_measured_fraction_theta_max     0.989
_diffrn_measured_fraction_theta_full     0.998
_diffrn_reflns_limit_h_min     -5
_diffrn_reflns_limit_h_max     6
_diffrn_reflns_limit_k_min     -20
_diffrn_reflns_limit_k_max     15
_diffrn_reflns_limit_l_min     -12
_diffrn_reflns_limit_l_max     10
_diffrn_radiation_probe     x-ray
_reflns_number_total     973
_reflns_number_gt     791
_reflns_threshold_expression     'I > 2\s(I)'
_refine_ls_structure_factor_coef     Fsqd
_refine_ls_matrix_type     full
_refine_ls_R_factor_all     0.0471
_refine_ls_R_factor_gt     0.0298
_refine_ls_wR_factor_gt     0.0558
_refine_ls_wR_factor_ref     0.0614
_refine_ls_goodness_of_fit_ref     1.067
_refine_ls_restrained_S_all     1.067
_refine_ls_number_reflns     973
_refine_ls_number_parameters     96
_refine_ls_number_restraints     1
_refine_ls_hydrogen_treatment     undef
_refine_ls_weighting_scheme     calc
_refine_ls_weighting_details
              'w=1/[\s^2^(Fo^2^)+(0.0197P)^2^+0.4838P] where P=(Fo^2^+2Fc^2^)/3'
_refine_ls_shift/su_max     0
_refine_ls_shift/su_mean     0
_refine_diff_density_max     0.6
_refine_diff_density_min     -0.644
_refine_ls_extinction_method
;
SHELXL-2017/1 (Sheldrick 2015)
;
_refine_ls_extinction_coef     0.0014(4)
_refine_ls_extinction_expression
                                    Fc^*^=kFc[1+0.001xFc^2^\l^3^/sin(2\q)]^-1/4^
loop_
    _atom_type_symbol
    _atom_type_description
    _atom_type_scat_dispersion_real
    _atom_type_scat_dispersion_imag
    _atom_type_scat_source
    Al Al 0.0645 0.0514 'International Tables Vol C Tables 4.2.6.8 and 6.1.1.4'
    Ca Ca 0.2262 0.3064 'International Tables Vol C Tables 4.2.6.8 and 6.1.1.4'
    O O 0.0106 0.006 'International Tables Vol C Tables 4.2.6.8 and 6.1.1.4'
    Co Co 0.3494 0.9721 'International Tables Vol C Tables 4.2.6.8 and 6.1.1.4'
_computing_data_collection
;
CrysAlisPro (Rigaku OD, 2015)
;
_computing_cell_refinement
;
CrysAlisPro (Rigaku OD, 2015)
;
_computing_data_reduction
;
CrysAlisPro (Rigaku OD, 2015)
;
_computing_structure_solution     'coordinates from isotypic structure'
_computing_structure_refinement
;
<i>SHELXL2017/1</i> (Sheldrick, 2015)
;
_computing_molecular_graphics
;
<i>VESTA3</i> (Momma & Izumi, 2011)
;
_computing_publication_material
;
publCIF (Westrip, 2010) and WinGX (Farrugia, 2012)
;
loop_
    _atom_site_type_symbol
    _atom_site_label
    _atom_site_fract_x
    _atom_site_fract_y
    _atom_site_fract_z
    _atom_site_U_iso_or_equiv
    _atom_site_adp_type
    _atom_site_calc_flag
    _atom_site_occupancy
    _atom_site_disorder_assembly
    _atom_site_disorder_group
    Al Al1 0.63528(15) -0.07769(4) 0.59968(7) 0.0076(2) Uani d 0.6196(19) . .
    Co Co1 0.63528(15) -0.07769(4) 0.59968(7) 0.0076(2) Uani d 0.3804(19) . .
    Al Al2 0.1321(2) -0.02939(7) 0.75 0.0068(4) Uani d 0.761(4) . .
    Co Co2 0.1321(2) -0.02939(7) 0.75 0.0068(4) Uani d 0.239(4) . .
    Al Al3 0.2463(3) 0.16550(9) 0.75 0.0043(3) Uani d 1 . .
    Al Al4 0.3045(3) 0.25 0.5 0.0062(4) Uani d 1 . .
    Ca Ca1 0.80287(14) 0.10873(4) 0.57559(7) 0.0093(2) Uani d 1 . .
    Ca Ca2 0.7833(2) 0.20768(6) 0.25 0.0131(3) Uani d 1 . .
    O O1 0.5811(6) 0.1666(2) 0.75 0.0085(8) Uani d 1 . .
    O O2 0.0758(7) 0.0742(2) 0.75 0.0102(8) Uani d 1 . .
    O O3 0.4655(8) -0.0615(2) 0.75 0.0192(10) Uani d 1 . .
    O O4 0.1005(5) 0.21476(14) 0.6201(2) 0.0084(6) Uani d 1 . .
    O O5 0.5 0 0.5 0.0174(9) Uani d 1 . .
    O O6 0.4916(5) -0.17398(15) 0.5570(2) 0.0130(6) Uani d 1 . .
    O O7 -0.0172(5) -0.07854(19) 0.8828(2) 0.0249(7) Uani d 1 . .
loop_
    _atom_site_aniso_label
    _atom_site_aniso_U_11
    _atom_site_aniso_U_22
    _atom_site_aniso_U_33
    _atom_site_aniso_U_12
    _atom_site_aniso_U_13
    _atom_site_aniso_U_23
    Al1 0.0068(4) 0.0079(5) 0.0082(4) -0.0011(3) -0.0006(3) -0.0001(3)
    Co1 0.0068(4) 0.0079(5) 0.0082(4) -0.0011(3) -0.0006(3) -0.0001(3)
    Al2 0.0072(7) 0.0052(7) 0.0080(7) 0.0001(5) 0 0
    Co2 0.0072(7) 0.0052(7) 0.0080(7) 0.0001(5) 0 0
    Al3 0.0042(8) 0.0054(8) 0.0034(7) -0.0015(6) 0 0
    Al4 0.0072(8) 0.0058(8) 0.0056(8) 0 0 0.0003(6)
    Ca1 0.0080(4) 0.0119(4) 0.0080(4) -0.0004(3) -0.0010(3) -0.0005(3)
    Ca2 0.0116(6) 0.0077(6) 0.0200(6) -0.0011(5) 0 0
    O1 0.0035(19) 0.013(2) 0.0085(17) 0.0022(15) 0 0
    O2 0.009(2) 0.010(2) 0.0120(18) 0.0015(15) 0 0
    O3 0.021(2) 0.026(3) 0.011(2) 0.0087(19) 0 0
    O4 0.0083(13) 0.0085(15) 0.0083(12) -0.0018(10) -0.0007(11) 0.0021(10)
    O5 0.017(2) 0.017(2) 0.018(2) -0.0078(17) 0.0023(18) 0.0007(17)
    O6 0.0126(15) 0.0155(16) 0.0109(13) 0.0068(12) -0.0013(11) -0.0033(11)
    O7 0.0163(16) 0.043(2) 0.0152(14) -0.0090(14) -0.0037(13) 0.0088(14)
_geom_special_details
;
 All esds (except the esd in the dihedral angle between two l.s. planes)
 are estimated using the full covariance matrix.  The cell esds are taken
 into account individually in the estimation of esds in distances, angles
 and torsion angles; correlations between esds in cell parameters are only
 used when they are defined by crystal symmetry.  An approximate (isotropic)
 treatment of cell esds is used for estimating esds involving l.s. planes.
;
loop_
    _geom_bond_atom_site_label_1
    _geom_bond_atom_site_label_2
    _geom_bond_site_symmetry_2
    _geom_bond_distance
    _geom_bond_publ_flag
    T1 O7 6_657 1.794(3) ?
    T1 O5 . 1.8194(7) ?
    T1 O6 . 1.831(3) ?
    T1 O3 . 1.847(2) ?
    T2 O2 . 1.759(4) ?
    T2 O3 . 1.794(4) ?
    T2 O7 . 1.810(3) ?
    T2 O7 6_557 1.810(3) ?
    T3 O1 . 1.719(4) ?
    T3 O2 . 1.762(4) ?
    T3 O4 6_557 1.780(3) ?
    T3 O4 . 1.780(3) ?
    T4 O6 7_665 1.758(3) ?
    T4 O6 5_656 1.758(3) ?
    T4 O4 . 1.758(2) ?
    T4 O4 3_556 1.758(2) ?
    Ca1 O6 5_656 2.342(3) ?
    Ca1 O1 . 2.389(2) ?
    Ca1 O7 2_654 2.389(3) ?
    Ca1 O4 1_655 2.391(3) ?
    Ca1 O2 1_655 2.402(2) ?
    Ca1 O5 . 2.5273(8) ?
    Ca2 O1 3_556 2.348(4) ?
    Ca2 O4 3_656 2.503(3) ?
    Ca2 O4 8_665 2.503(3) ?
    Ca2 O6 2_654 2.561(3) ?
    Ca2 O6 5_656 2.561(3) ?
    Ca2 O3 5_656 2.762(4) ?
    Ca2 O7 5_656 2.852(3) ?
    Ca2 O7 2_654 2.852(3) ?
loop_
    _geom_angle_atom_site_label_1
    _geom_angle_atom_site_label_2
    _geom_angle_atom_site_label_3
    _geom_angle_site_symmetry_1
    _geom_angle_site_symmetry_3
    _geom_angle
    _geom_angle_publ_flag
    O7 T1 O5 6_657 . 116.51(11) ?
    O7 T1 O6 6_657 . 114.80(13) ?
    O5 T1 O6 . . 109.33(9) ?
    O7 T1 O3 6_657 . 112.30(14) ?
    O5 T1 O3 . . 102.92(12) ?
    O6 T1 O3 . . 98.95(16) ?
    O2 T2 O3 . . 116.90(19) ?
    O2 T2 O7 . . 112.29(13) ?
    O3 T2 O7 . . 105.50(13) ?
    O2 T2 O7 . 6_557 112.29(13) ?
    O3 T2 O7 . 6_557 105.50(13) ?
    O7 T2 O7 . 6_557 103.2(2) ?
    O1 T3 O2 . . 120.38(18) ?
    O1 T3 O4 . 6_557 114.55(12) ?
    O2 T3 O4 . 6_557 101.18(12) ?
    O1 T3 O4 . . 114.55(12) ?
    O2 T3 O4 . . 101.18(12) ?
    O4 T3 O4 6_557 . 102.48(17) ?
    O6 T4 O6 7_665 5_656 106.90(19) ?
    O6 T4 O4 7_665 . 110.19(11) ?
    O6 T4 O4 5_656 . 111.36(12) ?
    O6 T4 O4 7_665 3_556 111.36(12) ?
    O6 T4 O4 5_656 3_556 110.19(11) ?
    O4 T4 O4 . 3_556 106.90(18) ?
    O6 Ca1 O1 5_656 . 88.56(9) ?
    O6 Ca1 O7 5_656 2_654 82.78(10) ?
    O1 Ca1 O7 . 2_654 167.86(11) ?
    O6 Ca1 O4 5_656 1_655 100.70(9) ?
    O1 Ca1 O4 . 1_655 81.24(10) ?
    O7 Ca1 O4 2_654 1_655 91.99(9) ?
    O6 Ca1 O2 5_656 1_655 163.33(10) ?
    O1 Ca1 O2 . 1_655 76.74(10) ?
    O7 Ca1 O2 2_654 1_655 110.44(10) ?
    O4 Ca1 O2 1_655 1_655 69.64(11) ?
    O6 Ca1 O5 5_656 . 75.31(7) ?
    O1 Ca1 O5 . . 104.40(9) ?
    O7 Ca1 O5 2_654 . 81.67(7) ?
    O4 Ca1 O5 1_655 . 172.84(7) ?
    O2 Ca1 O5 1_655 . 115.65(9) ?
    O1 Ca2 O4 3_556 3_656 79.73(9) ?
    O1 Ca2 O4 3_556 8_665 79.73(9) ?
    O4 Ca2 O4 3_656 8_665 67.34(11) ?
    O1 Ca2 O6 3_556 2_654 87.38(8) ?
    O4 Ca2 O6 3_656 2_654 156.79(9) ?
    O4 Ca2 O6 8_665 2_654 91.52(8) ?
    O1 Ca2 O6 3_556 5_656 87.38(8) ?
    O4 Ca2 O6 3_656 5_656 91.52(8) ?
    O4 Ca2 O6 8_665 5_656 156.79(9) ?
    O6 Ca2 O6 2_654 5_656 107.20(12) ?
    O1 Ca2 O3 3_556 5_656 126.24(12) ?
    O4 Ca2 O3 3_656 5_656 139.56(7) ?
    O4 Ca2 O3 8_665 5_656 139.56(7) ?
    O6 Ca2 O3 2_654 5_656 63.24(7) ?
    O6 Ca2 O3 5_656 5_656 63.24(7) ?
    O1 Ca2 O7 3_556 5_656 150.06(6) ?
    O4 Ca2 O7 3_656 5_656 113.33(9) ?
    O4 Ca2 O7 8_665 5_656 81.05(8) ?
    O6 Ca2 O7 2_654 5_656 70.38(8) ?
    O6 Ca2 O7 5_656 5_656 117.70(9) ?
    O3 Ca2 O7 5_656 5_656 61.43(9) ?
    O1 Ca2 O7 3_556 2_654 150.06(6) ?
    O4 Ca2 O7 3_656 2_654 81.05(8) ?
    O4 Ca2 O7 8_665 2_654 113.33(9) ?
    O6 Ca2 O7 2_654 2_654 117.70(9) ?
    O6 Ca2 O7 5_656 2_654 70.38(8) ?
    O3 Ca2 O7 5_656 2_654 61.43(9) ?
    O7 Ca2 O7 5_656 2_654 59.64(11) ?
    T2 O2 T3 . . 140.8(2) ?
    T2 O3 T1 . 6_557 119.61(11) ?
    T2 O3 T1 . . 119.61(11) ?
    T1 O3 T1 6_557 . 120.8(2) ?
    T4 O4 T3 . . 118.32(15) ?
    T1 O5 T1 . 5_656 180.00(4) ?
    T4 O6 T1 5_656 . 119.00(15) ?
    T1 O7 T2 6_457 . 119.94(16) ?
_shelx_hkl_file
;
   0   3   0 0.54971 18.9980   2
   0   4   0 1357.82 64.5299   2
   0   5   0-3.90534 27.8588   2
   0   6   0 5980.50 158.539   2
   0   7   0-32.6720 29.0031   2
   0   8   0 2436.87 118.848   2
   0   9   0-1.08399 25.0297   2
   0  10   0 2109.86 125.987   2
   0  11   0 24.3789 33.4210   2
   0 -12   0 1731.15 125.252   2
   0  12   0 2067.64 137.265   2
   0  12   0 1979.66 132.940   1
   0  13   0-4.12963 38.8112   2
   0 -13   0 31.2431 36.7705   2
   0  13   0-21.3134 35.8493   1
   0 -14   0 62.4867 42.9381   2
   0 -15   0-0.25789 32.8120   2
   0 -16   0 291.509 64.6168   2
   0 -17   0 16.1941 38.8512   2
   0 -18   0 15.2469 35.3550   2
   0 -19   0-28.5338 41.7883   2
   0 -20   0 362.626 82.9051   2
   0   3  -1-2.66800 15.9353   2
   0   3   1-3.20872 18.4164   1
   0  -3  -1-2.25005 18.9785   2
   0   4  -1 4205.26 108.702   2
   0   4   1 4064.08 109.242   1
   0  -4  -1 4473.85 114.268   2
   0  -5  -1 26.3444 28.5169   2
   0   5  -1-5.51307 23.6118   2
   0   5   1 23.2867 29.2053   1
   0  -5  -1 14.5840 9.26854   3
   0  -6  -1 5680.08 153.884   2
   0   6  -1 5821.65 151.450   2
   0   6  -1 5274.41 71.8827   3
   0  -6  -1 5129.29 69.2359   3
   0   6   1 5536.31 152.494   1
   0   7  -1 6.24752 6.60921   3
   0   7   1-14.0693 28.4597   1
   0   7  -1-0.42802 24.0403   2
   0   8  -1 159.632 37.0396   2
   0   8   1 147.987 36.7567   1
   0   9  -1 23.0761 26.6098   2
   0   9   1 2.07700 28.1107   1
   0  10  -1 68.7441 36.4868   2
   0  10   1 56.7998 37.9548   1
   0  11   1 10.0304 27.8474   1
   0 -11  -1-3.02500 32.1562   2
   0  11  -1-6.75732 28.2171   2
   0 -12  -1 78.1345 42.0104   2
   0  12  -1 49.4777 35.1350   2
   0  12   1 64.3201 37.5970   1
   0 -12   1 50.5720 35.8397   2
   0 -13  -1-29.7513 37.4109   2
   0  13  -1 23.2619 34.0917   2
   0 -13   1-9.76245 32.7116   2
   0  13   1 23.7505 31.3606   1
   0  14   1 119.699 47.8110   1
   0 -14   1 0.55096 36.6856   2
   0 -14  -1-2.13958 33.7296   2
   0 -15  -1 42.0986 39.2965   2
   0 -15   1 79.5942 47.7551   2
   0 -16   1 2814.85 188.840   2
   0 -16  -1 2752.16 184.460   2
   0 -17   1 93.1786 51.8903   2
   0 -17  -1 52.9851 45.5013   2
   0 -18  -1-18.0959 43.5172   2
   0 -18   1 30.6097 47.7573   2
   0 -19   1-36.7419 37.9364   2
   0 -19  -1 106.423 59.2665   2
   0 -20   1 429.152 85.6630   2
   0 -20  -1 634.367 107.245   2
   0   0  -2 35.3801 12.0091   1
   0  -1   2 14.8477 13.6204   2
   0  -1  -2-3.05810 11.1837   1
   0   1   2-5.67983 13.4408   1
   0   1  -2-9.02972 11.9178   2
   0  -2   2 0.95521 17.1795   2
   0   2  -2 3.85460 12.8532   2
   0   2   2-2.99319 17.3563   1
   0  -2  -2 4.20793 17.5975   1
   0   3   2 6.39896 20.8093   1
   0   3  -2-3.10384 16.0121   2
   0  -3   2-35.9631 23.6782   2
   0  -3  -2-27.8061 21.3449   1
   0   4   2 815.281 54.7102   1
   0  -4   2 756.857 52.3457   2
   0   4  -2 714.796 48.6042   2
   0  -4  -2 773.719 53.0427   1
   0   5  -2-3.99548 17.8010   2
   0  -5  -2 14.9674 24.8260   2
   0   5   2 6.02737 26.9840   1
   0  -5   2-25.3177 26.8197   2
   0   6   2 2604.87 106.608   1
   0  -6   2 2571.74 105.754   2
   0  -6  -2 2621.37 107.415   2
   0   6  -2 2664.94 105.496   2
   0   7  -2 42.9864 30.1610   2
   0   7   2-24.7173 27.8904   1
   0  -7  -2-1.83745 11.2703   3
   0  -7  -2 24.8836 28.8301   2
   0   8   2 3882.08 148.198   1
   0   8  -2 3983.07 88.2812   3
   0  -8  -2 3969.68 86.9901   3
   0   8  -2 4105.94 151.518   2
   0  -9  -2-5.32919 7.60323   3
   0   9   2-34.8796 28.0739   1
   0   9  -2 7.30349 11.9432   3
   0   9  -2 14.1599 26.2482   2
   0  10  -2 358.606 56.1453   2
   0 -10  -2 353.245 24.1359   3
   0  10  -2 340.398 24.9833   3
   0  10   2 331.974 53.6372   1
   0 -10  -2 283.662 52.1813   2
   0 -11  -2-17.2553 36.0198   2
   0  11   2-7.71585 31.8993   1
   0 -11   2 10.9123 27.3614   2
   0  11  -2 9.71499 28.9351   2
   0  12   2 1526.83 116.802   1
   0 -12   2 1191.51 102.992   2
   0 -12  -2 1165.28 102.698   2
   0  12  -2 1399.90 114.604   2
   0  13   2 29.0838 31.6983   1
   0 -13  -2-19.2557 33.7296   2
   0  13  -2 61.6561 35.0128   2
   0 -13   2 15.8161 35.7359   2
   0 -14  -2 522.488 79.3367   2
   0  14   2 599.779 82.4794   1
   0 -14   2 590.448 85.2751   2
   0 -15   2-61.6352 44.8585   2
   0 -15  -2-37.4939 46.4467   2
   0 -16   2 1733.88 150.140   2
   0 -16  -2 1742.48 149.851   2
   0 -17  -2 24.9328 42.5861   2
   0 -17   2 75.1810 45.1472   2
   0 -18  -2 6.96940 35.3175   2
   0 -18   2 36.2267 47.7439   2
   0 -19   2 9.81064 44.1143   2
   0 -19  -2-49.3165 47.9148   2
   0 -20   2 205.814 64.4309   2
   0 -20  -2 362.579 83.1033   2
   0   0  -3 7.46227 14.0928   1
   0  -1  -3 12.9921 14.8259   1
   0   1   3-17.0622 16.5960   1
   0   1  -3 23.1017 13.7148   2
   0  -2  -3 439.564 32.9707   1
   0   2   3 410.150 33.2035   1
   0  -2   3 426.856 35.7613   2
   0   2  -3 402.312 31.9899   2
   0   3   3-16.9725 26.3905   1
   0   3  -3-14.6360 17.4572   2
   0  -3  -3-12.0761 18.1258   1
   0  -3   3-41.1019 25.0706   2
   0   4  -3 405.279 39.8088   2
   0   4   3 406.574 40.8792   1
   0  -4  -3 442.462 41.2969   1
   0  -4   3 432.126 43.5318   2
   0  -5  -3-44.3331 25.7273   1
   0   5  -3-6.20733 17.6393   2
   0  -5   3 3.58550 26.0451   2
   0   5   3 10.8586 25.5191   1
   0   6  -3 53.9315 23.7687   2
   0  -6   3 36.8965 27.0370   2
   0  -6  -3 38.4368 27.8380   2
   0   6   3 29.7411 25.6683   1
   0  -7  -3 73.7393 34.7872   2
   0  -7   3 0.42253 27.4666   2
   0   7   3-5.75937 24.7259   1
   0   7  -3 18.8101 20.9990   2
   0  -8   3 1111.63 83.4477   2
   0  -8  -3 1169.46 63.3612   3
   0   8  -3 1111.57 82.1217   2
   0   8   3 1106.49 80.3096   1
   0   9  -3 5.77063 25.7173   2
   0  -9   3 10.3809 29.1431   2
   0  -9  -3 4.23717 15.4986   3
   0   9   3-9.39675 28.1956   1
   0   9  -3 9.51064 17.7318   3
   0  10   3 18729.4 366.635   1
   0 -10   3 18617.0 366.499   2
   0 -10  -3 19843.1 239.046   3
   0 -10  -3 18180.2 359.643   2
   0  10  -3 19061.1 234.137   3
   0  10  -3 19702.4 375.528   2
   0 -11  -3 34.0580 35.9691   2
   0  11  -3 6.47057 26.5528   2
   0  11  -3 20.9322 15.6568   3
   0 -11  -3-0.83541 11.2099   3
   0 -11   3 50.3052 37.1687   2
   0  11   3-9.12043 30.5563   1
   0 -12  -3 3078.83 166.930   2
   0  12  -3 3054.03 86.1349   3
   0  12  -3 3414.84 175.076   2
   0  12   3 3355.49 171.491   1
   0 -12  -3 3178.61 87.2605   3
   0 -12   3 3052.32 163.782   2
   0  13  -3-5.58788 9.97289   3
   0  13   3-25.8988 31.7947   1
   0  13  -3 5.58839 29.4688   2
   0 -13  -3 0.59081 32.0775   2
   0 -13   3-9.11469 31.5118   2
   0 -14  -3 2055.25 149.615   2
   0  14   3 2228.00 153.465   1
   0 -14   3 2089.13 153.023   2
   0 -15   3-72.7568 50.1749   2
   0 -15  -3 19.4978 32.4732   2
   0 -16  -3 655.878 93.8652   2
   0 -16   3 730.671 104.826   2
   0 -17  -3 75.1739 49.8078   2
   0 -17   3-11.6209 43.6782   2
   0 -18   3 2137.18 180.665   2
   0 -18  -3 2143.03 175.865   2
   0 -19   3 10.5291 34.6500   2
   0 -19  -3 57.8400 46.3739   2
   0 -20  -3 670.369 108.812   2
   0   0  -4 1005.44 49.4376   1
   0   1   4-8.70304 16.9820   1
   0  -1  -4 3.32182 15.4312   1
   0   1  -4 8.77820 14.9838   1
   0   1  -4-12.1257 14.2894   2
   0  -2   4 965.001 52.7748   2
   0  -2  -4 888.589 48.9178   1
   0   2   4 953.246 50.6267   1
   0   2  -4 873.729 50.9003   2
   0   3   4 4.85369 20.0599   1
   0  -3  -4-12.7333 19.1828   1
   0   3  -4-0.63759 14.1586   2
   0  -3   4 2.25350 21.5276   2
   0  -4   4 4471.24 128.862   2
   0  -4  -4 4399.98 122.991   1
   0   4   4 4296.70 122.029   1
   0   4  -4 4350.33 125.344   2
   0   5  -4-3.93042 15.6765   2
   0  -5   4-9.22337 23.4234   2
   0  -5  -4 0.43992 18.3743   1
   0   5   4-15.5631 21.4867   1
   0  -6  -4 7286.14 182.205   1
   0  -6   4 7238.27 183.698   2
   0   6  -4 7403.01 186.554   2
   0   6   4 7118.95 181.192   1
   0   7  -4 623.902 64.5144   2
   0  -7   4 387.477 62.9751   2
   0  -8   4 248.337 45.1957   2
   0   8   4 230.778 45.0899   1
   0   8  -4 241.994 41.2581   2
   0   9  -4-5.42179 23.8357   2
   0   9  -4-3.16123 19.9366   3
   0   9   4 32.0604 26.3395   1
   0  -9   4-21.2113 28.9792   2
   0  -9  -4 3.91022 16.9514   3
   0 -10  -4 1439.89 109.771   2
   0 -10   4 1585.07 110.618   2
   0 -10  -4 1554.14 82.7759   3
   0  10  -4 1698.87 114.097   2
   0  10  -4 1497.05 81.2885   3
   0  10   4 1413.96 105.092   1
   0  11   4 22.4911 33.5050   1
   0  11  -4 21.6955 20.8819   3
   0 -11  -4-2.47625 16.3235   3
   0 -11  -4 12.5883 30.4841   2
   0 -11   4-18.4365 33.9429   2
   0  11  -4 10.7994 26.1565   2
   0 -12  -4 48.5262 19.3282   3
   0  12  -4 89.4699 35.7627   2
   0  12   4 117.265 38.8263   1
   0  12  -4 49.5270 20.0509   3
   0 -12  -4 34.1245 36.7210   2
   0 -12   4 55.5657 41.4979   2
   0 -13  -4-0.32559 15.1540   3
   0  13   4 35.9181 39.3355   1
   0  13  -4 15.9050 14.2290   3
   0 -13  -4 9.80448 31.7094   2
   0 -13   4-30.1842 35.3763   2
   0 -14   4 895.338 104.865   2
   0 -14  -4 992.335 104.411   2
   0  14   4 1220.76 115.686   1
   0 -14  -4 1328.94 63.8097   3
   0  14  -4 1055.86 57.9693   3
   0 -15  -4 34.5128 33.9655   2
   0 -15  -4 12.6828 9.19289   3
   0  15  -4 2.28089 9.09822   3
   0 -15   4-30.7670 43.5574   2
   0 -16  -4 34.6384 42.9700   2
   0 -16   4 61.1984 45.5816   2
   0 -17  -4 27.4760 36.0756   2
   0 -17   4 72.2944 49.5408   2
   0 -18   4 26.5682 40.3249   2
   0 -18  -4-2.03944 38.0495   2
   0 -19   4 17.8772 37.5022   2
   0 -19  -4-10.9545 37.9744   2
   0   0  -5-12.6649 14.6944   2
   0   0  -5-3.58838 15.2537   1
   0  -1  -5 17.8764 18.9449   1
   0   1  -5 8.35758 14.5378   2
   0   1  -5-12.1238 14.3758   1
   0   1   5 7.63894 16.8811   1
   0  -2  -5 706.654 48.5843   1
   0   2  -5 715.712 49.4999   2
   0   2   5 724.121 47.3344   1
   0  -3  -5 14.2960 18.1926   1
   0  -3   5-3.59553 20.8003   2
   0   3   5 11.6260 17.6598   1
   0   3  -5 2.74411 14.5122   2
   0   4  -5 931.552 62.5354   2
   0   4   5 911.845 58.7229   1
   0  -4   5 926.181 64.0327   2
   0  -4  -5 808.091 58.1220   1
   0  -5   5-8.18804 23.4635   2
   0  -5  -5 1.93047 17.7328   1
   0   5   5 29.8550 25.0031   1
   0   5  -5-5.87239 16.6429   2
   0   6  -5 6829.09 185.361   2
   0  -6  -5 7072.92 181.632   1
   0   6   5 6883.38 180.547   1
   0  -6   5 6812.50 187.211   2
   0   7   5-10.4661 24.9171   1
   0  -7  -5-29.2315 24.7900   1
   0   7  -5-13.0657 21.0437   2
   0  -7   5-23.7053 29.4771   2
   0  -8   5 185.273 43.6833   2
   0   8  -5 168.920 37.0681   2
   0   8   5 81.3079 31.1864   1
   0  -9   5 29.8723 29.0890   2
   0  -9  -5 13.0669 21.8330   3
   0   9   5 30.9929 29.7163   1
   0  -9  -5 5.66315 27.2348   2
   0   9  -5 67.2298 30.9522   2
   0  10   5 894.792 84.9181   1
   0  10  -5 817.010 70.5004   3
   0  10  -5 958.690 87.2263   2
   0 -10   5 888.019 89.4909   2
   0 -10  -5 848.719 85.1151   2
   0 -10  -5 855.354 70.3377   3
   0  11  -5-0.20443 21.0930   3
   0  11   5-45.1480 34.2578   1
   0  11  -5-1.82494 23.9794   2
   0 -11  -5-1.73982 18.5968   3
   0 -11   5 12.9585 32.9300   2
   0 -11  -5 2.09983 29.6992   2
   0 -12  -5 33.7601 22.8283   3
   0  12   5 95.0016 38.2635   1
   0 -12   5 32.2723 34.0632   2
   0  12  -5 38.4465 32.7349   2
   0  12  -5 17.6167 21.9380   3
   0 -12  -5 29.9794 33.4392   2
   0 -13  -5-0.46314 30.7235   2
   0  13   5-37.0376 39.1687   1
   0 -13   5 19.8965 35.7784   2
   0  13  -5-2.62402 20.0461   3
   0 -13  -5 28.9567 19.5963   3
   0  14  -5 159.337 27.8123   3
   0 -14  -5 209.617 34.6206   3
   0 -14  -5 138.468 54.6106   2
   0 -14   5 92.8054 40.5398   2
   0 -15   5 1.85173 36.8657   2
   0 -15  -5-19.9699 17.8168   3
   0 -15  -5-59.5639 40.6440   2
   0  15  -5 70.1366 24.3184   3
   0 -16  -5 1149.57 63.0583   3
   0 -16   5 1144.96 124.583   2
   0 -16  -5 1220.05 123.977   2
   0 -17  -5 20.2674 34.0753   2
   0 -17   5 56.5260 55.8273   2
   0 -18   5 40.8512 43.1967   2
   0 -18  -5 201.829 68.9812   2
   0 -19  -5-6.02138 39.1287   2
   0 -19   5-38.3455 47.5616   2
   0   0  -6 24943.5 289.873   1
   0   0  -6 25269.1 294.461   2
   0   1  -6-19.9635 15.0498   1
   0   1  -6 13.0122 15.4005   2
   0  -1  -6-11.1357 17.5595   1
   0   2   6 977.531 58.1027   1
   0   2  -6 1062.66 64.0191   1
   0  -2  -6 1063.44 62.9348   1
   0   2  -6 1105.90 65.6200   2
   0   3   6-7.96536 16.5237   1
   0  -3  -6 1.49711 16.2418   1
   0   3  -6-2.43006 15.1460   2
   0   4  -6 4519.77 142.413   2
   0   4   6 4600.24 135.144   1
   0  -4  -6 4676.25 138.852   1
   0  -4   6 4432.46 142.210   2
   0  -5  -6 2.32464 18.7053   1
   0   5   6 3.23031 20.2930   1
   0  -5   6-24.9571 20.9554   2
   0   5  -6-7.46760 15.4839   2
   0   6  -6 691.686 62.7098   2
   0  -6  -6 685.360 59.5130   1
   0  -6   6 610.211 62.2916   2
   0   6   6 662.845 59.7760   1
   0  -7  -6 20.7343 25.6981   1
   0   7  -6 6.09451 17.6878   2
   0   7   6 27.3283 26.9554   1
   0  -7   6 20.3556 29.6647   2
   0  -8   6 2892.65 140.937   2
   0   8   6 2826.10 132.592   1
   0   8  -6 3019.59 141.867   2
   0   9   6-20.2791 31.6271   1
   0  -9  -6-25.9990 32.4790   2
   0  -9  -6-2.02005 22.4459   3
   0  -9   6-22.9050 30.0900   2
   0   9  -6-6.53575 26.9992   2
   0  10  -6 1713.31 119.855   2
   0 -10  -6 1497.46 101.399   3
   0  10  -6 1401.89 100.809   3
   0 -10   6 1499.20 115.912   2
   0 -10  -6 1482.61 110.208   2
   0  10   6 1519.83 110.772   1
   0 -11  -6-18.3859 20.9463   3
   0 -11   6 5.51109 32.1320   2
   0  11  -6 26.9606 30.3106   3
   0  11  -6 21.3107 22.7926   2
   0 -11  -6 23.6501 28.2482   2
   0  11   6-2.43232 28.5229   1
   0 -12  -6-11.6369 31.2670   2
   0 -12  -6-21.1467 24.1291   3
   0 -12   6-21.9463 29.7327   2
   0  12  -6-115.921 34.7711   3
   0  12   6 11.6519 36.7774   1
   0  12  -6 22.8780 25.9095   2
   0 -13  -6 11.3643 16.5866   3
   0 -13  -6-41.2220 34.1191   2
   0  13   6 14.5791 34.8014   1
   0  13  -6 16.2129 26.4228   3
   0 -13   6-19.3659 34.8284   2
   0 -14  -6-27.1800 20.6722   3
   0 -14   6-0.62101 34.7805   2
   0 -14  -6 34.0278 36.7887   2
   0  14  -6 54.0658 30.1560   3
   0 -15   6-25.1826 42.1980   2
   0  15  -6 2.94389 18.5310   3
   0 -15  -6 19.1752 39.5541   2
   0 -15  -6-0.04462 15.4606   3
   0 -16  -6 1031.60 119.264   2
   0 -16  -6 1350.12 84.7548   3
   0 -16   6 896.352 113.225   2
   0 -17   6 49.5868 40.9709   2
   0 -17  -6 39.8619 39.0904   2
   0 -18   6 251.461 71.0451   2
   0 -18  -6 119.979 48.1738   2
   0 -19  -6 5.22546 35.7408   2
   0   0  -7 6.20842 13.0073   2
   0   0  -7 0.78909 15.1086   1
   0  -1  -7-3.04835 14.5315   2
   0  -1  -7 12.9448 19.9040   1
   0   1  -7-9.57376 15.8367   2
   0   1  -7-13.1450 16.8145   1
   0  -2  -7 397.803 41.2149   1
   0   2  -7 451.138 46.3807   1
   0   2  -7 476.834 47.0201   2
   0   3  -7 10.3451 18.5425   1
   0   3   7 4.90428 17.4650   1
   0  -3  -7 25.2646 19.2758   1
   0   3  -7 16.2271 17.5317   2
   0   4   7 5202.49 149.241   1
   0   4  -7 5470.62 164.923   2
   0  -4  -7 5454.76 157.586   1
   0   5  -7-4.09802 15.0213   2
   0  -5  -7 19.0624 22.4237   1
   0   5   7 0.95263 18.2844   1
   0  -5   7-12.2998 26.3251   2
   0   6   7 1540.40 91.2855   1
   0   6  -7 1655.08 100.291   2
   0  -6   7 1657.17 101.194   2
   0  -6  -7 1634.44 94.0576   1
   0   7  -7-36.3976 25.1108   2
   0   7   7 8.74147 21.2011   1
   0  -7   7-39.2486 28.1998   2
   0   8   7 936.356 79.7821   1
   0   8  -7 992.879 87.0551   2
   0  -8   7 962.218 87.7056   2
   0   9  -7 18.8770 30.5454   3
   0  -9  -7 57.6519 31.9527   2
   0  -9  -7-16.1409 23.2921   3
   0   9  -7-21.3111 22.5842   2
   0  -9   7 10.9484 27.1259   2
   0   9   7 47.2019 31.1802   1
   0 -10  -7 38.5631 29.8091   3
   0 -10   7-10.9876 29.1013   2
   0 -10  -7 44.2400 32.3687   2
   0  10  -7 67.1479 36.0585   3
   0  10  -7 24.1259 22.3638   2
   0  10   7 20.3005 29.7877   1
   0 -11   7-24.5330 33.9515   2
   0  11  -7 2.01263 23.4960   2
   0 -11  -7-35.6135 31.0310   2
   0  11  -7-27.4410 25.5112   3
   0  11   7 5.37419 29.4893   1
   0 -12  -7 59.0817 40.6390   2
   0  12   7 49.1984 32.7790   1
   0 -12   7 68.5241 43.6374   2
   0  12  -7 46.1871 28.9896   3
   0 -12  -7 39.4458 27.0481   3
   0 -13  -7 24.0029 27.4479   3
   0  13  -7-26.6738 27.7561   3
   0 -13  -7 12.2789 27.6584   2
   0  13   7 0.23833 29.2117   1
   0 -13   7 74.3709 43.6575   2
   0 -14  -7 7.11112 23.3702   3
   0 -14   7-0.46044 33.0677   2
   0  14  -7-14.7083 25.8186   3
   0 -15  -7 15.2193 22.6014   3
   0  15  -7 21.8167 26.0842   3
   0 -15   7-40.0877 42.5166   2
   0 -15  -7 18.4433 32.7937   2
   0 -16  -7 2617.42 184.440   2
   0 -16   7 2459.70 187.873   2
   0 -17  -7 97.4644 43.3997   2
   0 -17   7 46.0926 44.9207   2
   0 -18  -7 52.4282 50.6356   2
   0 -18   7-73.4637 53.2561   2
   0   0  -8 5759.64 163.324   2
   0   0  -8 5796.76 161.573   1
   0   1  -8-13.7697 16.8655   2
   0  -1  -8 5.61126 15.3157   2
   0   1  -8-15.1819 20.3561   1
   0  -1  -8 43.9611 19.5737   1
   0   2  -8 91.5171 25.9709   2
   0  -2  -8 19.4715 17.6465   1
   0   2  -8 50.8597 24.6724   1
   0   3  -8-6.20202 17.5519   2
   0   3   8 1.95827 17.3160   1
   0  -3  -8-19.4441 18.4400   1
   0   4  -8 3127.01 132.189   2
   0   4   8 3165.99 121.172   1
   0  -4  -8 3228.09 126.698   1
   0   5  -8-4.13419 18.8654   2
   0  -5  -8-1.46609 19.6897   1
   0   5   8 4.23548 17.9054   1
   0   6   8 23.8006 21.2342   1
   0   6  -8 56.9535 25.8905   2
   0   7   8-19.6225 24.8277   1
   0  -7   8-0.75872 30.4201   2
   0   7  -8 4.52213 18.7546   2
   0   8  -8 880.701 83.0641   2
   0   8   8 982.652 82.0038   1
   0  -8  -8 903.433 94.0456   3
   0  -8   8 978.363 89.7761   2
   0  -9  -8 15.4611 30.8652   2
   0   9  -8 2.72659 30.7703   3
   0   9  -8 2.00798 22.1679   2
   0   9   8-0.78728 23.2339   1
   0  -9   8 17.4107 27.2227   2
   0  -9  -8 4.19887 29.6837   3
   0  10  -8 489.422 70.4853   3
   0 -10  -8 566.589 73.2697   2
   0  10  -8 520.874 73.5579   2
   0 -10   8 506.122 72.3323   2
   0  10   8 579.269 71.6407   1
   0 -10  -8 492.549 71.0013   3
   0 -11  -8-10.4877 26.0766   3
   0  11  -8-12.4050 31.4841   3
   0 -11   8-22.0564 28.6191   2
   0 -11  -8 7.30052 30.3434   2
   0 -12  -8 259.365 58.6705   2
   0 -12   8 349.311 67.1392   2
   0 -12  -8 274.681 54.0283   3
   0  12   8 197.175 48.8603   1
   0  12  -8 318.559 58.0695   3
   0  13   8 16.1839 25.4824   1
   0  13  -8 66.7627 35.6828   3
   0 -13   8-4.06285 36.0241   2
   0 -13  -8 13.6700 30.5158   2
   0 -13  -8 14.6981 24.2741   3
   0 -14   8 1162.77 123.338   2
   0 -14  -8 971.654 108.567   2
   0 -14  -8 1372.83 111.436   3
   0  14  -8 1226.47 105.462   3
   0 -15   8 23.9386 37.2891   2
   0 -15  -8 27.3225 33.6852   2
   0 -15  -8 11.0106 19.8159   3
   0  15  -8-5.88777 26.2602   3
   0 -16   8 147.946 54.2597   2
   0 -16  -8 128.474 47.3979   2
   0 -17  -8 1.89939 28.9256   2
   0 -17   8-8.06938 41.7418   2
   0 -18  -8 665.167 106.434   2
   0   0  -9 27.6470 21.0435   1
   0   0  -9 11.5224 16.3793   2
   0   1  -9 0.77366 15.0622   1
   0   1  -9 0.99445 15.0129   2
   0  -1  -9 14.7053 18.3107   1
   0  -1  -9 13.9221 18.4886   2
   0  -2  -9 124.051 28.7969   1
   0   2  -9 96.4797 29.5553   2
   0  -2  -9 109.093 27.8803   2
   0  -3  -9-5.25003 18.3324   1
   0   3  -9 9.66681 18.9095   2
   0   4  -9 178.331 33.9452   2
   0   4   9 129.428 29.4661   1
   0  -4  -9 174.465 35.5332   1
   0   5  -9 27.5401 24.9458   1
   0   5   9-9.44664 17.6769   1
   0   5  -9 45.3387 23.7614   2
   0   6   9 40.0068 24.7420   1
   0   6  -9 30.1261 18.8169   2
   0   6  -9 7.02275 23.7906   1
   0  -7  -9-17.3117 32.0778   3
   0   7   9 15.1750 21.8605   1
   0   7  -9-2.34902 19.2854   2
   0   8  -9 288.515 69.8130   3
   0   8  -9 244.501 46.9906   2
   0  -8  -9 253.538 45.5837   1
   0  -8  -9 194.802 53.4304   3
   0   9  -9 59.0176 45.5950   3
   0   9   9 25.3863 25.8484   1
   0  -9   9 11.6788 33.9469   2
   0  -9  -9 36.9644 37.9500   2
   0   9  -9-6.82991 19.6916   2
   0  -9  -9 4.85681 32.3917   3
   0 -10   9 3133.58 172.635   2
   0 -10  -9 3292.18 174.312   2
   0 -10  -9 3322.34 191.791   3
   0  10  -9 3345.63 190.208   3
   0 -11   9 20.9361 28.5773   2
   0  11  -9 57.0391 41.9122   3
   0 -11  -9-39.2279 30.5454   2
   0  11   9-44.8920 29.4361   1
   0 -11  -9 23.8546 26.4608   3
   0  12  -9 1621.07 134.649   3
   0 -12   9 1553.48 132.735   2
   0 -12  -9 1564.48 131.393   3
   0 -12  -9 1642.58 133.121   2
   0 -13   9 8.87183 35.7279   2
   0 -13  -9 10.6038 24.4365   3
   0  13  -9 0.98943 28.1775   3
   0 -13  -9 41.1551 41.4831   2
   0  14  -9 462.633 74.3631   3
   0 -14  -9 409.860 72.7529   2
   0 -14  -9 510.415 74.8709   3
   0 -14   9 515.205 84.9774   2
   0 -15  -9 45.8652 36.8181   2
   0 -15   9 35.4483 39.8146   2
   0 -15  -9 5.77343 18.8207   3
   0 -16   9 368.679 82.6766   2
   0 -16  -9 191.959 54.7281   2
   0 -17  -9 61.7134 40.9742   2
   0 -17   9 3.51768 33.5176   2
   0   0 -10-5.51080 14.6379   2
   0  -1 -10 12.4589 18.0765   2
   0   1 -10-5.74385 12.9395   2
   0   2 -10 250.655 41.5583   2
   0  -2 -10 227.425 38.0897   2
   0  -3 -10 8.78818 19.6240   2
   0   3 -10 8.76515 18.4933   2
   0   3 -10 5.30406 18.8228   1
   0   4 -10 21.3869 21.6879   1
   0   4 -10 12.8020 14.5109   2
   0   5 -10-1.23078 19.7738   1
   0   5 -10 17.9003 21.0478   2
   0  -6 -10 3470.93 208.338   3
   0   6 -10 3835.64 171.308   2
   0   6 -10 3729.68 169.664   1
   0   6 -10 3868.41 221.474   3
   0   6  10 3889.86 152.772   1
   0   7 -10-4.74111 20.2817   2
   0   7 -10 64.8670 32.6752   1
   0  -7 -10 48.3887 45.2774   3
   0   7 -10 73.4692 53.3016   3
   0   7  10 34.7460 22.9780   1
   0   8 -10 149.239 57.4563   3
   0  -8 -10 197.200 55.5505   3
   0   8 -10 167.622 39.8175   2
   0   8 -10 201.394 47.1800   1
   0  -9 -10-7.80971 22.0726   2
   0   9 -10-8.40062 39.4569   3
   0  -9 -10 31.4002 40.6483   3
   0  10 -10-0.38363 34.5341   3
   0 -10 -10 39.9449 31.1715   2
   0 -10 -10 15.0118 35.1093   3
   0 -11 -10-42.4945 35.3372   2
   0 -11 -10 44.0540 44.8140   3
   0  11 -10 40.4483 39.8999   3
   0 -11  10 66.5424 43.2879   2
   0 -12 -10 1015.47 107.942   2
   0 -12  10 954.870 107.745   2
   0 -12 -10 975.615 111.189   3
   0  12 -10 891.305 107.238   3
   0 -13 -10-30.9023 32.0323   2
   0  13 -10-17.7685 29.6923   3
   0 -13 -10 7.49578 27.2054   3
   0 -13  10-16.7432 30.5897   2
   0 -14 -10 461.484 78.2791   3
   0  14 -10 367.872 73.5430   3
   0 -14 -10 348.182 67.6209   2
   0 -14  10 468.204 83.6060   2
   0 -15  10 47.0409 35.2209   2
   0 -15 -10 25.2892 30.7926   2
   0 -16 -10 574.535 95.1059   2
   0 -16  10 445.444 91.0108   2
   0   0 -11 12.1221 15.1958   2
   0   1 -11-14.5990 18.3560   2
   0  -1 -11-21.4114 20.4726   2
   0   2 -11 1589.41 103.150   1
   0   2 -11 1438.99 99.0062   2
   0  -2 -11 1609.65 102.286   2
   0   3 -11-14.7405 14.7701   2
   0  -3 -11 78.0294 58.9862   3
   0   3 -11-41.8971 22.5742   1
   0  -3 -11-13.3151 19.5037   2
   0  -4 -11 992.436 121.901   3
   0   4 -11 937.239 121.049   3
   0   4 -11 954.717 85.5435   1
   0   4 -11 848.143 79.6251   2
   0  -4 -11 884.593 78.1052   2
   0   5 -11-2.36151 23.3115   1
   0   5 -11 20.1567 37.1821   3
   0  -5 -11 49.6097 56.3586   3
   0   5 -11 10.9068 19.3039   2
   0  -6 -11 2109.35 171.528   3
   0   6 -11 2333.53 139.808   1
   0   6 -11 2301.32 182.619   3
   0   6 -11 2064.24 130.702   2
   0  -7 -11-10.4008 17.7455   1
   0   7 -11 34.2636 42.6497   3
   0   7 -11 23.2194 26.6283   1
   0  -7 -11-33.4425 47.9349   3
   0   7 -11 14.6006 14.4617   2
   0  -8 -11 422.740 83.8851   3
   0   8 -11 323.364 59.9864   1
   0  -8 -11 396.119 63.0627   2
   0   8 -11 535.652 91.6104   3
   0   9 -11 68.8007 43.1468   3
   0  -9 -11-4.35264 36.2647   3
   0  -9 -11 30.1590 29.1150   2
   0   9 -11 3.07033 26.6825   1
   0 -10 -11 1009.60 101.482   2
   0  10 -11 971.673 104.404   1
   0 -10 -11 930.931 115.264   3
   0  10 -11 1042.79 121.401   3
   0 -11 -11 12.5208 26.5507   2
   0 -11 -11-31.9192 28.8968   3
   0  11 -11 56.8568 46.0478   3
   0  12 -11 10.1606 33.0194   3
   0 -12 -11 18.0662 28.5842   3
   0 -12 -11-4.76130 23.2947   2
   0  13 -11 68.3253 38.4600   3
   0 -13 -11-20.3238 23.5262   3
   0 -14 -11 200.309 54.6647   3
   0   0 -12 5127.50 285.717   3
   0   0 -12 5067.56 180.084   1
   0  -1 -12 70.0522 62.8055   3
   0   1 -12-12.8345 16.6947   1
   0   1 -12 29.6689 40.3778   3
   0   2 -12 186.357 71.0504   3
   0   2 -12 86.0759 27.8422   1
   0  -2 -12 101.115 51.2536   3
   0   3 -12-25.8123 24.9371   1
   0  -3 -12 30.7056 41.7098   3
   0   3 -12 40.7184 43.5110   3
   0   4 -12 65.3876 28.9926   1
   0  -4 -12 54.2439 43.8927   3
   0   4 -12-0.97325 38.0051   3
   0   5 -12-4.49350 20.7604   1
   0  -5 -12 24.0963 48.6003   3
   0   5 -12 19.3867 42.0953   3
   0  -6 -12 180.550 65.2887   3
   0   6 -12 61.6535 31.5022   1
   0   6 -12 181.264 64.2757   3
   0   7 -12 64.9835 51.2218   3
   0   7 -12-11.5280 21.9859   1
   0  -7 -12 82.7218 54.9743   3
   0   8 -12 112.516 42.4487   1
   0  -8 -12 159.757 59.1822   3
   0   8 -12 133.870 60.2377   3
   0   9 -12 1.50149 22.5869   1
   0   9 -12 84.9748 59.2174   3
   0  -9 -12 24.2736 32.8290   3
   0  10 -12 59.8428 38.1402   1
   0 -10 -12 74.1564 49.4613   3
   0  10 -12 45.1469 38.9100   3
   0 -11 -12-21.5400 41.0312   3
   0  11 -12 22.9385 44.2446   3
   0  11 -12-2.83869 28.6919   1
   0 -12 -12 169.102 57.4966   3
   0  13 -12 52.0454 33.6051   3
   0 -13 -12-67.5855 39.4339   3
  -1   0   0 45.4926 17.7728   1
   1   0   0 45.6410 19.4400   1
  -1   1   0 2.10642 16.1880   1
   1   1   0-2.42038 16.0848   2
   1  -1   0 34.5494 24.1703   1
   1   1   0-1.62628 17.4119   1
   1  -2   0-8.68618 24.2771   1
   1  -2   0-28.6988 19.5444   3
   1   2   0-9.00352 17.7919   3
  -1   2   0 24.4195 20.5669   1
  -1  -2   0-16.7602 20.0861   2
   1   2   0 5.56935 18.7354   2
   1   3   0 561.916 42.5540   2
  -1  -3   0 537.295 43.0671   2
   1  -3   0 510.554 38.1169   3
   1   3   0 540.689 37.8902   3
   1  -3   0 561.518 51.5752   1
  -1   3   0 449.761 44.6508   1
  -1   4   0 55.5828 29.7541   1
   1  -4   0 62.6073 19.3941   3
   1   4   0 78.8139 28.8631   2
  -1  -4   0 58.4808 24.6769   2
   1   4   0 46.0778 18.0575   3
   1   5   0 1536.08 58.9502   3
   1  -5   0 1503.53 58.9259   3
   1   5   0 1523.54 75.2962   2
  -1  -5   0 1548.14 76.8172   2
  -1   5   0 1571.78 87.1957   1
  -1   6   0 1079.71 80.7984   1
  -1  -6   0 1079.79 69.9647   2
   1  -6   0 1037.72 48.3721   3
   1   6   0 1112.37 71.2018   2
   1   6   0 1022.71 48.4999   3
   1   7   0 68.7855 30.0529   2
   1   7   0 68.3914 17.4906   3
   1  -7   0 53.2607 14.6702   3
  -1   7   0 4.32500 30.4643   1
   1   8   0 629.586 63.4293   2
  -1   8   0 597.716 68.0474   1
   1   8   0 609.604 36.1909   3
   1  -8   0 545.539 33.7887   3
   1   9   0 305.955 26.0354   3
   1  -9   0 297.657 24.6200   3
   1   9   0 267.213 45.5051   2
  -1   9   0 328.381 54.6612   1
   1  10   0 565.297 64.4203   2
  -1 -10   0 704.410 76.4067   2
  -1  10   0 706.988 82.1898   1
   1 -10   0 552.360 30.3854   3
   1  10   0 595.512 32.2589   3
  -1 -11   0 12079.3 306.479   2
  -1  11   0 13673.1 340.793   1
   1  11   0 13511.2 318.685   2
   1 -11   0 12295.0 319.278   2
  -1 -12   0 3326.54 170.970   2
  -1  12   0 3993.37 193.349   1
   1 -12   0 3469.53 175.871   2
   1  12   0 3529.88 176.480   2
   1 -13   0 33.6256 36.7366   2
  -1  13   0 52.9980 37.5867   1
  -1 -13   0 35.8701 30.2072   2
   1  13   0 106.534 36.1318   2
   1 -14   0 121.786 44.3124   2
  -1 -14   0 136.744 49.0025   2
   1 -15   0 687.518 99.8127   2
  -1 -15   0 696.771 93.1636   2
  -1 -16   0 625.395 92.6091   2
   1 -16   0 853.814 106.014   2
   1 -17   0 1760.03 157.396   2
  -1 -17   0 1793.67 155.293   2
  -1 -18   0 52.2098 50.0563   2
   1 -18   0-17.0067 36.0310   2
  -1 -19   0 19.7901 43.6161   2
   1 -19   0-4.33182 36.0475   2
  -1 -20   0 130.735 53.2822   2
   1 -20   0 164.697 71.5870   2
  -1   0  -1-1.43501 10.9849   1
  -1   0   1 2.10977 20.1313   1
  -1   0  -1 30.1453 27.1157   3
   1   0   1 13.5238 15.4158   1
   1   1   1-20.2350 13.7824   2
  -1   1  -1 11.6488 13.9988   1
  -1   1  -1 20.1668 22.1145   3
  -1   1   1 26.1690 24.1429   1
   1  -1   1 23.8306 21.4356   1
  -1  -1  -1 12.2971 24.7576   3
   1   1   1 9.37540 14.1668   1
   1   1  -1 3.45476 21.2116   2
  -1   2  -1 870.004 48.0743   1
  -1   2  -1 863.004 51.6699   3
  -1   2   1 876.004 56.3313   1
   1   2  -1 850.278 51.0300   2
   1   2   1 788.440 47.0384   3
  -1  -2  -1 839.853 39.3930   2
   1   2   1 755.678 37.8451   2
  -1  -2  -1 855.203 48.6506   3
   1  -2   1 742.314 46.3754   3
   1  -2   1 855.935 51.7313   1
   1  -3   1 244.739 30.2995   3
  -1  -3  -1 260.583 28.4968   2
   1  -3   1 281.602 36.9368   1
  -1   3  -1 246.652 34.1511   1
   1   3   1 233.402 27.8619   3
   1   3  -1 239.131 34.4312   2
  -1   3  -1 261.134 32.4288   3
  -1  -3  -1 285.853 32.9168   3
  -1   3   1 266.663 39.6174   1
   1   3   1 267.482 30.1701   2
   1   4   1 317.990 35.7296   2
   1  -4   1 278.952 41.7703   1
   1   4   1 262.181 28.8473   3
   1  -4   1 303.259 30.5196   3
   1  -4   1 299.887 40.6386   2
  -1   4  -1 316.621 34.9889   3
  -1   4   1 279.602 46.5020   1
   1   4  -1 275.197 38.2963   2
  -1   4  -1 321.419 39.1256   1
  -1  -4  -1 319.697 33.3663   3
  -1  -4  -1 286.468 33.5860   2
  -1   5   1 9051.66 205.467   1
  -1  -5  -1 8989.99 172.417   2
  -1   5  -1 9112.84 146.874   3
   1   5   1 8592.09 169.136   2
  -1  -5  -1 9256.06 149.425   3
   1   5  -1 9156.38 188.271   2
   1   5   1 8711.43 145.523   3
  -1   5  -1 8723.16 190.702   1
   1  -5   1 8603.86 185.053   2
   1  -5   1 8564.89 144.289   3
  -1   6  -1-14.5801 25.2681   1
   1  -6   1 13.6142 13.0655   3
  -1   6   1 18.8913 33.3238   1
  -1  -6  -1 7.74813 13.2862   3
  -1  -6  -1 39.3335 24.7871   2
   1  -6   1 41.0772 30.5978   2
  -1   6  -1-3.47198 17.5196   3
   1   6   1-7.98272 14.6063   3
   1   6   1 7.86389 24.9465   2
   1   6  -1 33.5515 30.1806   2
   1   7  -1 48.4865 29.6901   2
  -1   7   1 108.724 43.7140   1
  -1  -7  -1 30.3887 24.5808   2
   1   7   1 35.0625 16.9932   3
  -1   7  -1 23.9666 27.6084   1
   1   7   1 4.12405 24.9436   2
   1  -7   1 40.1139 29.8264   2
   1  -7   1 40.7325 15.3020   3
  -1  -7  -1 54.2680 16.2383   3
  -1   7  -1 46.3151 18.5752   3
  -1   8   1 1523.79 101.957   1
   1   8   1 1479.32 57.9556   3
   1   8   1 1433.31 90.1901   2
   1   8  -1 1555.73 95.3055   2
  -1   8  -1 1472.55 96.6407   1
   1  -8   1 1458.68 58.9185   3
   1  -8  -1 1413.32 57.5629   3
  -1   9  -1 109.073 38.4003   1
  -1   9   1 49.7603 34.0071   1
   1  -9   1 71.4896 16.3081   3
   1   9   1 114.910 35.7926   2
   1   9  -1 89.0794 18.4112   3
   1   9   1 78.4330 17.5654   3
   1   9  -1 112.298 36.3422   2
   1  -9  -1 86.7187 16.2577   3
  -1  10  -1 655.220 76.8495   1
   1 -10  -1 610.867 35.2992   3
   1  10  -1 603.693 35.8607   3
   1  10   1 674.629 70.1311   2
   1  10  -1 690.793 74.7024   2
   1 -10   1 615.120 73.0765   2
  -1 -10  -1 574.836 67.3880   2
  -1  10   1 608.020 73.6265   1
   1  10   1 615.326 35.6950   3
   1 -11  -1 570.632 30.7089   3
  -1 -11   1 610.797 74.7854   2
  -1  11  -1 771.198 85.4047   1
   1  11  -1 710.081 76.8744   2
   1  11  -1 614.005 33.7594   3
   1 -11   1 651.229 78.4994   2
  -1 -11  -1 676.327 74.7685   2
   1  11   1 694.482 77.0613   2
  -1  11   1 686.919 82.3745   1
  -1 -12   1 333.184 55.8243   2
   1  12   1 378.142 62.1780   2
   1  12  -1 335.341 58.5646   2
   1  12  -1 332.590 21.1395   3
  -1  12  -1 425.826 69.8920   1
   1 -12   1 240.031 50.3767   2
  -1  12   1 262.625 60.0969   1
   1 -12  -1 342.821 59.6667   2
  -1 -12  -1 399.617 66.5269   2
   1  13   1 63.7211 41.6001   2
  -1 -13   1 25.3366 32.1820   2
  -1 -13  -1 91.4335 40.5457   2
   1  13  -1 38.7704 29.8924   2
   1 -13   1 127.539 48.1768   2
  -1  13  -1 150.609 48.3822   1
  -1  13   1 73.4948 31.2586   1
   1 -13  -1 8.29175 33.3279   2
   1 -14   1 21.2557 31.9242   2
  -1 -14   1-68.6365 45.8271   2
  -1 -14  -1-15.8919 34.6343   2
   1 -14  -1 22.0407 41.0618   2
   1 -15   1 25.3816 36.9790   2
  -1 -15  -1 34.8680 30.6776   2
   1 -15  -1 1.37133 35.8817   2
  -1 -15   1 31.6129 42.9884   2
   1 -16   1-42.0926 39.4593   2
  -1 -16   1-11.2083 37.0519   2
  -1 -16  -1 28.1518 35.4055   2
   1 -16  -1-7.44831 39.7283   2
   1 -17  -1 631.330 97.7419   2
  -1 -17   1 494.491 87.3838   2
  -1 -17  -1 444.283 82.6119   2
   1 -17   1 645.287 99.9466   2
   1 -18   1 164.736 60.2716   2
   1 -18  -1 218.940 66.2544   2
  -1 -18  -1 174.421 57.1102   2
  -1 -18   1 197.455 61.5999   2
   1 -19  -1 159.928 65.1836   2
   1 -19   1 113.508 58.0773   2
  -1 -19  -1 67.2677 41.3410   2
  -1 -19   1 140.511 57.6286   2
   1 -20   1 90.1680 49.8241   2
  -1 -20  -1-27.8753 41.5104   2
  -1   0  -2 2956.59 96.8392   3
  -1   0   2 2901.06 90.9228   1
  -1   1   2 689.454 50.4489   1
  -1   1  -2 619.998 52.1190   3
  -1   1  -2 661.022 32.0020   1
  -1  -1  -2 670.374 51.2393   3
   1  -1   2 579.496 31.5149   1
  -1  -2  -2 200.971 18.2120   2
   1   2   2 173.507 19.4189   2
   1   2  -2 155.878 30.9597   2
   1   2   2 254.783 34.7562   3
  -1   2   2 180.504 32.6224   1
  -1  -2  -2 192.809 31.2200   3
   1  -2   2 221.604 23.9750   2
  -1   2  -2 171.072 32.1321   3
   1  -2   2 171.998 29.2189   3
  -1   2  -2 189.259 23.9494   1
  -1   3   2 2506.62 100.832   1
   1  -3  -2 2521.71 100.646   1
  -1  -3  -2 2643.23 68.6958   2
   1  -3   2 2459.15 88.1831   3
   1   3  -2 2625.58 99.2156   2
   1   3   2 2567.51 89.8873   3
  -1   3  -2 2479.86 83.2126   1
   1   3   2 2501.20 69.4447   2
   1  -3   2 2547.74 78.0260   2
  -1  -3  -2 2527.57 89.8847   3
  -1   3  -2 2460.14 89.8553   3
   1   4   2 1316.18 65.2249   3
   1  -4   2 1330.76 65.9719   3
  -1  -4  -2 1232.14 62.8453   3
   1   4  -2 1290.53 75.2144   2
  -1   4  -2 1255.48 65.3595   3
   1  -4  -2 1237.05 78.0339   1
  -1  -4  -2 1304.30 57.9014   2
   1  -4   2 1188.95 62.3283   2
  -1   4   2 1283.17 78.8067   1
   1   4   2 1214.70 57.2728   2
  -1   4  -2 1265.97 68.2413   1
  -1  -5  -2 4563.23 117.767   3
  -1   5   2 4453.59 149.171   1
   1   5   2 4281.69 114.567   3
  -1  -5  -2 4499.53 117.066   2
   1   5   2 4142.72 113.661   2
   1  -5   2 4259.06 115.965   3
  -1   5  -2 4113.96 129.655   1
  -1   5  -2 4389.97 116.002   3
   1   5  -2 4310.39 137.804   2
   1  -5   2 4258.45 125.566   2
   1   6   2 198.168 29.1335   3
   1  -6   2 160.536 25.9352   3
  -1   6  -2 163.576 33.4397   1
  -1  -6  -2 159.970 25.6334   3
   1  -6   2 134.303 34.6320   2
  -1  -6  -2 179.309 30.9720   2
   1   6   2 140.995 30.9407   2
  -1   6   2 198.800 43.0499   1
  -1   6  -2 183.470 29.5155   3
   1   6  -2 141.546 35.1257   2
  -1   7   2 475.724 60.9459   1
  -1  -7  -2 513.681 40.0803   3
   1   7   2 482.739 50.3894   2
   1   7   2 498.354 41.0375   3
  -1  -7  -2 520.742 49.6294   2
  -1   7  -2 497.403 41.3388   3
   1  -7   2 465.609 39.7690   3
   1   7  -2 464.958 52.0765   2
   1  -7   2 473.811 52.3555   2
  -1   7  -2 485.726 53.8482   1
   1  -8   2 8.01822 27.4659   2
  -1  -8  -2-8.47599 26.4552   2
  -1   8   2 6.25678 28.5542   1
   1   8  -2-0.78117 25.2016   2
  -1   8  -2 31.5089 18.4281   3
   1   8   2 12.9715 14.7272   3
   1   8   2 40.0672 28.4187   2
  -1   8  -2 44.0144 27.7269   1
  -1  -8  -2 5.01764 14.3441   3
   1   9   2 71.9425 34.3903   2
  -1   9   2 48.8007 34.3950   1
   1   9  -2 51.0172 29.1672   2
   1  -9   2 64.2990 34.3510   2
  -1   9  -2 52.2288 18.1895   3
  -1  -9  -2 91.8199 20.9041   3
  -1   9  -2 63.7178 31.2458   1
  -1 -10  -2 70.2212 38.9916   2
  -1  10   2 70.9080 44.4270   1
   1  10  -2 6.48336 28.4442   2
  -1  10  -2 19.7518 35.2277   1
  -1  10  -2 6.41375 14.3971   3
   1 -10   2 25.0506 36.2640   2
  -1 -10  -2 4.63867 11.8374   3
   1  10   2 39.2325 32.5005   2
  -1 -11  -2 37.5552 35.5480   2
  -1  11  -2 9.80287 27.5116   1
   1  11  -2 7.72617 29.9109   2
  -1  11  -2 5.59062 13.0250   3
  -1 -11   2 6.13513 29.2102   2
   1 -11   2 47.7828 41.6064   2
  -1  11   2 15.7693 29.7378   1
   1  11   2 11.8034 31.0498   2
   1 -11  -2-40.3803 34.2758   2
  -1 -12  -2 255.562 53.4249   2
   1  12  -2 225.037 24.0417   3
   1  12  -2 259.173 48.6710   2
  -1 -12   2 254.736 56.1279   2
  -1  12  -2 209.789 53.9468   1
   1 -12  -2 190.723 20.9107   3
   1 -12  -2 312.859 63.0982   2
   1 -12   2 214.957 50.9230   2
  -1  12   2 161.632 47.9986   1
   1  12   2 243.161 49.0994   2
   1 -13  -2 206.985 18.1403   3
  -1 -13  -2 188.434 49.6978   2
   1 -13  -2 238.339 64.1604   2
   1 -13   2 175.465 51.3601   2
   1  13   2 264.531 58.6843   2
   1  13  -2 234.350 55.7443   2
  -1 -13   2 177.474 51.7212   2
  -1  13  -2 254.146 59.2439   1
   1  13  -2 222.721 21.2510   3
  -1  13   2 230.794 56.6320   1
  -1 -14  -2-38.5891 33.4350   2
   1  14   2 14.2284 29.7017   1
  -1 -14   2-10.2423 32.2188   2
   1 -14  -2 9.24634 35.7057   2
   1 -14   2 4.85949 40.3600   2
   1 -15   2 385.055 75.7239   2
  -1 -15   2 568.258 87.6948   2
  -1 -15  -2 426.068 76.7314   2
   1 -15  -2 473.178 82.1266   2
  -1 -16   2 10.9294 42.0589   2
  -1 -16  -2 21.8596 40.2379   2
   1 -16   2 48.3554 43.9976   2
   1 -16  -2-70.0530 43.6539   2
  -1 -17  -2 936.678 113.282   2
   1 -17  -2 1020.09 125.683   2
   1 -17   2 1111.56 127.866   2
  -1 -17   2 916.155 113.887   2
  -1 -18   2 342.213 82.8543   2
   1 -18   2 514.953 89.7302   2
  -1 -18  -2 569.716 94.2551   2
   1 -18  -2 383.975 83.2622   2
  -1 -19  -2 512.683 93.2341   2
  -1 -19   2 759.227 115.329   2
   1 -19   2 833.072 121.299   2
   1 -19  -2 625.406 106.651   2
  -1 -20  -2 114.788 53.9916   2
  -1   0  -3 80.5521 42.1694   3
  -1   0   3 8.84864 24.8060   1
   1   0  -3 43.8522 27.6174   1
  -1  -1  -3 14075.6 233.396   3
   1   1  -3 14417.1 224.061   2
   1  -1  -3 14375.5 226.967   1
  -1   1  -3 14788.8 237.104   3
   1   1  -3 14398.7 222.009   1
  -1   1  -3 14331.3 133.842   1
  -1   1   3 14667.9 226.620   1
   1   2  -3 3427.20 111.151   1
   1   2   3 3471.36 117.177   3
  -1   2  -3 3408.64 117.327   3
  -1  -2  -3 3317.02 56.5864   2
   1   2  -3 3380.10 111.672   2
   1  -2   3 3489.70 69.9713   2
  -1   2   3 3283.38 115.084   1
   1  -2  -3 3349.66 114.829   1
  -1   2  -3 3487.21 81.8591   1
  -1  -2  -3 3659.10 119.255   3
   1  -2   3 3662.64 120.657   3
  -1  -3  -3 895.780 61.9171   3
   1   3   3 856.343 61.6943   3
   1  -3   3 908.848 61.4571   3
   1   3  -3 871.457 62.5369   2
  -1  -3   3 873.213 64.4139   2
  -1  -3  -3 831.407 37.5716   2
  -1   3  -3 895.389 65.0013   3
   1   3   3 792.505 35.6144   1
   1  -3   3 867.794 45.0064   2
  -1   3  -3 823.900 45.0414   2
  -1   3  -3 871.120 49.2524   1
   1  -3  -3 756.403 62.5462   1
  -1   3   3 884.674 66.1124   1
  -1  -4  -3 890.739 46.8776   2
   1  -4   3 920.034 53.0909   2
  -1  -4  -3 875.563 60.7203   3
   1   4  -3 904.869 65.5875   2
  -1   4  -3 855.826 52.1734   2
   1   4   3 904.907 63.8232   3
   1  -4   3 938.082 63.5158   3
  -1   4  -3 911.496 56.6402   1
  -1   4   3 827.318 67.0717   1
  -1   4  -3 890.608 63.3662   3
   1  -4  -3 989.210 72.1930   1
  -1  -5  -3 2568.89 100.720   3
  -1   5  -3 2604.01 100.815   3
  -1   5   3 2734.23 118.565   1
   1  -5  -3 2663.13 123.443   1
  -1   5  -3 2471.22 95.4726   2
   1   5   3 2703.72 101.983   3
   1  -5   3 2574.53 95.8087   2
  -1  -5  -3 2578.69 88.7917   2
   1   5   3 2601.47 91.5170   2
   1   5  -3 2537.09 113.060   2
  -1  -6  -3 200.389 30.7390   3
  -1  -6  -3 240.904 35.2501   2
   1   6   3 255.156 35.4321   2
   1  -6  -3 249.792 49.2143   1
  -1   6  -3 278.957 40.3375   3
  -1   6  -3 285.591 38.4282   2
   1  -6   3 318.033 43.7053   2
  -1   6   3 237.836 44.6082   1
   1   6  -3 261.075 45.7520   2
  -1  -7  -3 1651.90 81.0166   3
  -1   7  -3 1500.89 88.0965   2
  -1   7  -3 1631.05 80.0175   3
   1   7   3 1685.05 90.5655   2
  -1   7   3 1636.67 105.167   1
   1   7  -3 1692.30 100.613   2
  -1  -7  -3 1595.82 84.9678   2
   1  -7   3 1683.31 93.2962   2
  -1   8  -3 23.0122 20.2397   3
   1   8   3-3.06442 19.8488   1
  -1  -8  -3 37.4314 19.3000   3
   1   8  -3 11.2206 24.2066   2
  -1   8  -3 68.6411 35.1324   1
  -1  -8  -3 16.8134 23.3208   2
   1   8   3 26.5965 23.8750   2
  -1   8   3-7.33529 30.0636   1
  -1   8  -3 16.2008 21.6487   2
   1  -8   3 25.1671 29.9669   2
   1   9  -3 502.599 62.5658   2
   1  -9  -3 469.869 68.8209   1
  -1   9   3 511.864 70.3711   1
  -1  -9  -3 530.889 46.4732   3
  -1   9  -3 486.102 61.0003   2
  -1   9  -3 425.880 43.5001   3
   1  -9   3 370.327 55.7720   2
  -1   9  -3 524.924 63.7110   1
   1   9   3 424.711 55.4036   1
   1  10   3 26.8944 29.8654   1
  -1 -10   3-18.7988 33.3035   2
  -1  10  -3 21.5591 26.8041   2
  -1  10   3-25.7826 34.6075   1
   1 -10  -3-4.33306 32.5245   2
  -1  10  -3 7.85297 16.8159   3
   1 -10   3-25.0275 29.8571   2
  -1 -10  -3 6.02411 15.7019   3
  -1 -10  -3-20.4918 30.1636   2
  -1  10  -3-12.6572 27.4730   1
   1  10  -3 29.8641 32.8477   2
  -1  11  -3 810.173 85.6304   1
   1  11   3 907.801 85.2545   1
  -1 -11   3 791.763 87.7388   2
   1 -11   3 758.666 82.1308   2
  -1 -11  -3 713.628 51.9971   3
  -1  11  -3 785.684 53.8264   3
   1  11  -3 798.556 87.3390   2
  -1  11   3 859.207 92.1087   1
  -1 -11  -3 665.511 76.6887   2
   1 -11  -3 922.444 98.2816   2
   1  12   3 504.236 67.1027   1
  -1 -12   3 375.347 65.1112   2
  -1  12  -3 494.250 68.8178   1
  -1 -12  -3 445.697 66.9180   2
   1  12  -3 529.464 74.8050   2
  -1  12  -3 493.575 41.3405   3
   1 -12  -3 533.860 76.3508   2
   1 -12   3 491.982 70.0534   2
  -1 -12  -3 523.222 43.1973   3
  -1  12   3 467.289 73.2032   1
  -1  13   3 10.8528 34.6577   1
   1  13   3 60.4118 34.6495   1
  -1 -13  -3 52.2212 16.0708   3
   1 -13  -3 37.2725 39.8958   2
  -1  13  -3 25.2983 31.6331   1
   1 -13   3 68.1887 43.2678   2
  -1  13  -3 26.7731 16.1312   3
  -1 -13   3 56.5663 38.6664   2
  -1 -13  -3 35.6335 31.6317   2
   1 -14  -3 346.390 29.8531   3
   1 -14   3 295.755 66.4776   2
  -1 -14   3 216.212 59.6904   2
   1  14   3 312.939 57.3042   1
  -1 -14  -3 321.930 63.3390   2
   1 -14  -3 244.653 60.8259   2
   1 -14  -3 325.436 29.1918   3
  -1 -15  -3 272.196 64.8221   2
   1 -15   3 178.211 55.8123   2
   1  15  -3 154.816 18.5750   3
  -1 -15   3 181.021 58.3109   2
   1 -15  -3 181.555 57.1694   2
   1 -15  -3 127.455 13.0320   3
  -1 -16   3-46.8120 39.8357   2
   1 -16  -3 31.5532 40.2164   2
  -1 -16  -3 4.68789 34.9531   2
   1 -16   3-47.6570 35.9542   2
  -1 -17  -3 137.256 53.4352   2
   1 -17   3 194.591 59.8133   2
   1 -17  -3 62.4818 45.5421   2
  -1 -17   3 158.634 60.1401   2
   1 -18   3 14.7300 38.2139   2
  -1 -18  -3-15.2674 33.4467   2
  -1 -18   3 17.1165 37.6657   2
   1 -18  -3 37.1830 43.6809   2
   1 -19  -3 113.724 56.3618   2
  -1 -19  -3-1.29048 33.2068   2
   1 -19   3 52.5868 42.2346   2
  -1 -19   3 2.86953 35.1653   2
  -1 -20  -3 110.048 54.8851   2
   1   0  -4 617.077 52.4981   1
  -1   0   4 686.150 57.0117   1
  -1   0  -4 668.550 65.2504   3
  -1  -1  -4 326.840 52.4035   3
  -1   1  -4 290.113 17.2292   2
  -1   1  -4 375.067 57.2858   3
   1  -1  -4 330.601 43.2782   1
  -1   1   4 313.989 43.5522   1
   1   1  -4 370.099 42.8690   1
   1   1  -4 356.991 40.8896   2
  -1  -2  -4 810.627 28.8759   2
  -1   2  -4 855.230 70.2268   3
   1   2  -4 901.747 65.0011   1
   1  -2  -4 845.022 62.9983   1
  -1   2  -4 881.753 37.4671   2
  -1  -2  -4 830.078 66.4066   3
   1  -2   4 842.014 37.2412   2
   1   2  -4 822.088 62.0010   2
  -1   2   4 862.277 64.2328   1
  -1   3  -4 154.322 21.0450   2
  -1   3  -4 165.457 38.2427   3
   1  -3   4 239.483 27.0611   2
  -1   3   4 255.451 42.6985   1
   1   3  -4 193.280 32.9795   2
   1   3   4 148.406 16.3793   1
  -1  -3  -4 182.820 18.9985   2
   1  -3  -4 182.322 36.3259   1
  -1  -3  -4 158.195 35.1788   3
   1   4  -4 70.3964 26.9383   2
   1   4   4 43.1490 18.6770   1
   1  -4  -4-1.19879 27.4577   1
  -1   4  -4 30.1140 14.3674   2
  -1  -4  -4 50.5345 27.5232   3
  -1  -4  -4 44.1321 14.1353   2
   1  -4   4 69.2165 21.1111   2
  -1  -4   4 35.7685 28.8199   2
  -1   4   4 49.5632 29.1098   1
  -1   4  -4 9.72767 27.4104   3
  -1  -5   4 1681.13 100.446   2
  -1   5  -4 1757.65 80.1365   2
  -1  -5  -4 1829.78 94.9202   3
   1  -5   4 1670.99 77.3924   2
   1   5   4 1705.37 70.5916   1
   1  -5  -4 1615.32 100.253   1
  -1   5  -4 1825.15 96.3126   3
   1   5  -4 1834.24 100.311   2
  -1  -5  -4 1881.45 76.3572   2
  -1   5   4 1796.08 103.905   1
  -1  -6   4 125.747 38.4245   2
  -1   6   4 167.529 39.5740   1
   1   6  -4 156.838 34.6179   2
   1   6   4 113.112 26.7309   1
  -1  -6  -4 118.172 24.3449   2
   1  -6   4 72.0102 25.3442   2
  -1  -6  -4 138.500 29.4240   3
  -1   6  -4 163.737 37.1613   3
  -1   6  -4 130.784 27.2772   2
  -1   7  -4 995.858 72.1716   3
  -1  -7   4 1051.75 85.8479   2
  -1  -7  -4 1067.59 70.2019   2
   1   7   4 990.681 66.9797   1
   1   7  -4 1042.74 83.8135   2
  -1  -7  -4 1086.24 74.0995   3
  -1   7   4 1058.63 85.9238   1
   1  -7   4 1081.42 75.5005   2
  -1   7  -4 1088.15 75.2024   2
  -1  -8  -4 281.879 40.5071   3
   1  -8  -4 276.133 52.0725   1
   1   8   4 253.728 40.8237   1
  -1  -8  -4 314.859 45.1915   2
   1   8  -4 310.976 49.7253   2
   1  -8   4 291.152 46.3478   2
  -1   8   4 282.594 54.7587   1
  -1   8  -4 260.968 44.3299   2
  -1  -8   4 313.778 52.8997   2
  -1   8  -4 313.599 46.3830   3
  -1   9  -4 1514.53 86.2814   3
  -1  -9  -4 1554.78 88.8282   3
  -1   9   4 1679.59 116.128   1
   1  -9  -4 1632.31 116.039   1
   1   9   4 1547.17 95.2072   1
  -1  -9   4 1501.64 108.094   2
   1  -9   4 1576.56 102.117   2
  -1   9  -4 1581.75 104.003   2
   1   9  -4 1666.99 112.633   2
  -1  10  -4-2.77942 20.8840   3
   1 -10  -4-3.45749 32.0778   1
  -1 -10  -4 9.52400 19.0131   3
   1  10   4 30.9474 30.3761   1
  -1  10   4 32.1293 37.3270   1
   1 -10   4 9.00336 31.5465   2
   1  10  -4-28.8829 27.2785   2
  -1 -10   4 39.4555 38.9186   2
  -1  10  -4-1.24693 21.4637   2
  -1 -10  -4-2.48340 24.6614   2
  -1 -11   4 725.833 88.2004   2
   1  11   4 785.636 77.4438   1
   1 -11   4 860.431 86.6776   2
  -1  11  -4 669.614 78.5513   2
  -1  11  -4 686.175 58.1307   3
  -1 -11  -4 819.732 65.0286   3
  -1 -11  -4 725.016 76.9515   2
  -1  11   4 807.692 90.4512   1
   1 -11  -4 711.540 89.1562   2
  -1  11  -4 874.235 91.8104   1
   1  11  -4 843.934 86.7411   2
   1 -12  -4-22.8352 33.7842   2
  -1  12  -4 2.95657 27.0974   1
  -1 -12  -4 22.0085 35.7127   2
  -1  12  -4-33.9895 24.0910   3
  -1 -12   4 58.5823 36.9640   2
   1  12  -4 68.8459 42.0946   2
  -1  12   4-20.2532 30.0843   1
   1 -12   4-5.49454 29.9234   2
  -1 -12  -4 15.2329 14.9961   3
   1  12   4 24.8761 24.2176   1
  -1  12  -4 22.4463 27.7886   2
  -1 -13  -4 1273.33 109.987   2
   1 -13  -4 1325.54 121.218   2
  -1  13  -4 1412.72 77.8867   3
   1  13   4 1339.15 110.767   1
  -1 -13  -4 1456.74 79.9640   3
  -1 -13   4 1219.33 116.909   2
   1 -13   4 1259.17 115.469   2
  -1  13  -4 1339.01 120.979   2
   1  14   4-48.5711 37.0449   1
   1 -14   4-17.0151 33.3908   2
  -1 -14   4 55.3282 43.3995   2
   1 -14  -4 15.7991 39.0251   2
  -1  14  -4 37.9721 18.4867   3
  -1 -14  -4 39.3474 15.3337   3
  -1 -14  -4 69.5212 44.6881   2
  -1 -15  -4 2473.44 91.5827   3
   1 -15  -4 2479.59 89.9611   3
  -1  15  -4 2132.21 87.2620   3
   1 -15   4 2165.91 159.808   2
  -1 -15   4 2212.85 167.964   2
  -1 -15  -4 2006.56 147.928   2
   1 -15  -4 1894.05 155.910   2
   1 -16  -4 110.954 54.5599   2
  -1 -16  -4 72.3215 38.4041   2
   1 -16   4 109.698 52.6237   2
  -1 -16   4 95.9412 49.8710   2
  -1 -17   4 207.548 67.4841   2
   1 -17   4 172.218 56.7759   2
  -1 -17  -4 137.816 48.3323   2
   1 -17  -4 184.333 55.8130   2
  -1 -18   4 789.088 113.187   2
   1 -18   4 813.425 112.605   2
   1 -18  -4 678.740 107.459   2
  -1 -18  -4 845.064 112.282   2
   1 -19   4 120.065 63.0077   2
  -1 -19  -4 109.317 52.4328   2
  -1 -19   4 72.1790 53.7907   2
   1 -19  -4 14.2733 35.7166   2
  -1   0   5-27.7077 25.1805   1
  -1   0  -5-0.27066 29.0171   3
   1   0  -5-39.9534 31.0388   1
  -1   1  -5 61.3789 10.5598   2
   1   1  -5 50.8931 20.5410   2
   1   1  -5 57.6673 28.6709   1
  -1   1   5 45.5812 24.4449   1
  -1   1  -5 23.3648 31.3103   3
  -1  -1  -5 135.268 46.8987   3
   1  -1  -5 43.0700 27.5396   1
  -1   2  -5 782.614 73.0102   3
   1  -2  -5 751.466 63.7709   1
  -1   2   5 826.521 66.2047   1
   1  -2   5 787.967 38.1721   2
   1   2  -5 746.372 63.6456   1
  -1  -2  -5 773.118 77.2293   3
   1   2  -5 768.762 63.5473   2
  -1   2  -5 762.322 37.6761   2
  -1  -2  -5 803.582 32.5677   2
   1  -3   5 14.5663 15.2506   2
  -1   3   5 17.3278 26.5796   1
   1   3  -5-0.88523 23.5088   1
   1   3   5 11.9332 7.99172   1
  -1  -3  -5 20.5491 10.6469   2
   1   3  -5-2.37925 18.5985   2
  -1  -3  -5-2.82734 26.3823   3
  -1   3  -5 36.8924 36.0598   3
   1  -3  -5 51.1796 30.0236   1
  -1   3  -5 6.85495 10.4555   2
  -1  -4  -5 310.493 49.8040   3
   1   4   5 346.124 27.8553   1
   1  -4   5 375.339 37.1020   2
   1  -4  -5 302.425 48.0664   1
  -1   4  -5 399.837 56.9433   3
  -1   4   5 330.988 48.7198   1
  -1   4  -5 357.062 34.7836   2
   1   4  -5 372.234 47.8221   2
  -1  -4  -5 392.985 32.3455   2
  -1   5  -5 3268.15 138.925   3
   1   5  -5 3326.78 140.787   2
  -1  -5  -5 3286.71 141.640   3
   1  -5   5 3454.09 112.608   2
  -1  -5  -5 3283.93 100.572   2
   1   5   5 3128.37 93.1272   1
  -1  -5   5 3003.11 135.686   2
  -1   5  -5 3093.86 107.821   2
  -1   5   5 3330.81 142.748   1
   1  -6   5 432.700 48.7926   2
  -1  -6   5 367.861 54.9343   2
   1   6  -5 427.630 55.0639   2
  -1   6   5 384.653 53.3700   1
  -1   6  -5 358.495 49.0642   3
  -1   6  -5 386.417 44.2837   2
  -1  -6  -5 362.529 39.4166   2
  -1  -6  -5 385.718 53.2648   3
   1   6   5 359.738 39.4592   1
  -1  -7   5 111.794 37.2403   2
  -1  -7  -5 115.441 27.8432   2
   1  -7   5 100.842 30.7174   2
   1   7  -5 153.694 38.9656   2
  -1   7  -5 114.441 36.5510   3
   1   7   5 152.770 34.8412   1
  -1   7   5 155.135 45.2742   1
  -1  -7  -5 137.045 36.6600   3
  -1   7  -5 94.9387 24.4878   2
   1  -8   5 189.304 39.2724   2
  -1   8   5 215.869 46.0966   1
   1  -8  -5 139.489 44.1069   1
   1   8  -5 228.528 47.2488   2
  -1   8  -5 227.294 43.0582   3
  -1  -8  -5 220.235 37.6580   2
  -1   8  -5 191.012 38.7009   2
  -1  -8  -5 171.382 40.6550   3
   1   8   5 184.528 37.0860   1
  -1  -8   5 162.980 44.9557   2
  -1   9   5 1080.24 95.1971   1
   1  -9  -5 1032.22 94.3267   1
  -1  -9  -5 1009.22 79.3214   3
  -1   9  -5 982.403 78.2694   3
  -1   9  -5 1124.79 88.9185   2
  -1  -9   5 1021.38 94.2762   2
   1  -9   5 915.401 80.7919   2
   1   9   5 975.199 78.2964   1
   1   9  -5 1184.22 98.5059   2
  -1  10   5 1128.51 101.878   1
   1  10   5 985.643 83.1386   1
   1 -10   5 982.294 88.0912   2
   1 -10  -5 1130.87 104.387   1
  -1  10  -5 985.315 78.3525   3
  -1 -10  -5 972.647 84.5150   2
  -1 -10   5 988.930 95.0846   2
  -1  10  -5 1006.10 87.7672   2
  -1 -10  -5 1040.60 80.5711   3
   1  10  -5 1021.80 95.6752   2
   1 -11   5 30.3595 30.5418   2
  -1 -11   5 67.7292 41.8690   2
   1 -11  -5 46.2971 35.6107   1
   1 -11  -5 90.2950 43.4659   2
  -1  11  -5 64.3712 36.5028   2
   1  11  -5 86.7201 36.4444   2
  -1  11   5 87.5465 44.3544   1
  -1 -11  -5 106.215 39.5886   2
   1  11   5 59.5536 34.0103   1
  -1 -11  -5 94.3376 26.6106   3
  -1  11  -5 104.898 32.3540   3
  -1 -12   5 32.2443 39.0508   2
   1 -12   5 22.7001 28.8141   2
  -1 -12  -5-20.2914 19.1918   3
   1 -12  -5 28.7794 37.6562   2
   1  12   5 17.2774 28.4669   1
  -1  12  -5 11.9324 24.4422   2
  -1 -12  -5 41.4893 30.3304   2
  -1  12   5 5.49926 30.8016   1
  -1  12  -5-28.0876 23.0548   3
  -1 -13  -5 91.8316 37.4862   2
   1 -13   5 128.486 46.7430   2
   1  13   5 140.725 44.5630   1
   1 -13  -5 158.403 56.0660   2
  -1  13  -5 153.642 35.4352   3
  -1 -13  -5 135.250 30.0246   3
  -1 -13   5 80.0259 40.2811   2
  -1 -14   5-13.0885 36.0463   2
   1 -14   5 2.08519 33.6068   2
  -1 -14  -5 70.3527 36.4989   2
   1  14   5 59.7908 34.5383   1
   1 -14  -5 81.7979 37.6619   2
  -1  14  -5-21.6640 21.3654   3
   1 -15  -5 10.1578 33.0690   2
  -1 -15   5 96.4955 51.2743   2
   1  15  -5 45.5003 25.4058   3
   1 -15   5 148.261 51.2641   2
  -1  15  -5 75.9420 23.0122   3
   1 -15  -5 30.8353 17.8064   3
  -1 -15  -5 39.8221 17.6022   3
  -1 -15  -5 53.1092 35.3785   2
  -1 -16   5 88.3873 47.2820   2
   1 -16   5 129.203 53.2988   2
  -1 -16  -5 80.2852 19.5076   3
  -1 -16  -5 162.404 50.9072   2
   1 -16  -5 106.893 53.6809   2
  -1 -17   5 738.968 111.261   2
   1 -17   5 718.655 106.305   2
  -1 -17  -5 839.975 109.237   2
   1 -17  -5 710.832 107.179   2
  -1 -18  -5 169.719 59.0813   2
   1 -18  -5 107.033 54.0213   2
  -1 -18   5 125.302 62.7909   2
   1 -18   5 84.1749 48.5166   2
   1 -19   5 56.5056 48.5329   2
  -1 -19  -5 131.369 50.5063   2
  -1   0  -6 136.013 14.4355   2
  -1   0  -6 120.372 13.9991   1
   1   0  -6 59.5725 23.9500   1
  -1   0  -6 95.8113 39.5708   3
  -1   1  -6 1383.47 49.4402   1
   1   1  -6 1538.89 91.0151   2
  -1  -1  -6 1384.54 103.884   3
  -1   1   6 1512.13 90.3837   1
  -1  -1  -6 1296.76 41.0940   2
  -1   1  -6 1330.99 46.0089   2
  -1   1  -6 1483.35 106.344   3
   1  -1  -6 1306.56 86.6508   1
  -1   2   6 77.6228 26.4391   1
  -1  -2  -6 54.9675 34.3223   3
  -1   2  -6 45.9194 12.3416   2
  -1   2  -6 60.3890 38.9009   3
   1   2  -6 45.5682 22.5814   2
   1   3  -6 195.450 39.8396   2
  -1   3   6 208.675 39.8689   1
  -1   3  -6 204.792 24.6037   2
  -1   3  -6 241.524 51.7181   3
  -1  -3  -6 242.203 53.8564   3
   1  -3   6 198.843 25.0930   2
  -1  -3  -6 199.794 23.2234   2
  -1   4  -6 532.143 69.7930   3
   1   4  -6 600.466 63.7014   2
  -1  -4  -6 480.666 65.0132   3
  -1   4   6 556.904 61.0310   1
   1  -4   6 587.815 45.4467   2
   1   4   6 559.248 33.3721   1
  -1   4  -6 545.387 43.4139   2
  -1  -4  -6 521.282 38.7879   2
   1   5  -6 109.668 31.4739   2
  -1   5   6 112.139 32.2302   1
  -1   5  -6 122.392 41.5828   3
  -1  -5  -6 97.3966 37.1731   3
  -1   5  -6 89.7362 21.0797   2
   1   5   6 130.691 21.9969   1
  -1  -5  -6 118.662 22.8840   2
   1  -5   6 147.578 31.6768   2
   1  -6   6 27.0262 22.7222   2
   1   6  -6 3.86235 21.7860   2
  -1   6  -6-0.81913 15.5235   2
   1   6   6 31.9389 18.8650   1
  -1   6  -6-42.3105 37.2816   3
  -1  -6  -6-13.3258 18.6409   2
  -1  -6  -6 25.3575 27.5646   3
  -1   6   6-15.7680 24.5466   1
  -1  -6   6 62.9145 35.6289   2
   1  -7  -6 1055.56 92.4254   1
  -1   7  -6 1016.66 88.0579   3
  -1  -7  -6 1108.57 90.7207   3
  -1  -7   6 857.277 80.6708   2
  -1   7   6 1059.40 90.6836   1
  -1   7  -6 1046.07 76.7207   2
   1   7   6 1026.39 66.7907   1
  -1  -7  -6 983.026 69.7249   2
   1   7  -6 1050.81 89.0410   2
   1  -7   6 1083.16 77.1970   2
  -1  -8  -6 1347.76 99.5539   3
   1  -8   6 1329.70 91.9007   2
  -1   8  -6 1324.24 99.0438   3
   1   8   6 1341.34 83.0503   1
  -1  -8   6 1447.25 109.240   2
   1  -8  -6 1322.82 106.632   1
   1   8  -6 1417.54 105.530   2
  -1   8   6 1394.74 109.462   1
  -1   8  -6 1310.07 89.9943   2
  -1  -9   6 932.723 93.4682   2
  -1   9  -6 851.803 81.9999   3
   1  -9   6 848.474 78.3332   2
   1   9  -6 1089.51 97.7101   2
  -1   9  -6 974.904 82.9327   2
   1  -9  -6 913.922 92.4348   1
   1   9   6 910.340 74.5779   1
  -1  -9  -6 1023.35 88.0662   3
  -1   9   6 1052.75 95.5760   1
   1 -10   6 175.877 43.5040   2
  -1 -10  -6 127.545 36.7154   2
   1  10  -6 206.080 46.9677   2
   1 -10  -6 151.712 47.9578   1
   1  10   6 124.970 33.8742   1
  -1 -10   6 125.388 41.6936   2
  -1  10  -6 111.846 36.0272   3
  -1 -10  -6 155.075 37.8428   3
  -1  10  -6 109.852 32.8433   2
  -1  10   6 122.517 41.5483   1
  -1  11  -6 4496.03 174.204   3
  -1 -11  -6 4555.27 179.881   3
  -1  11   6 4591.79 213.782   1
   1 -11  -6 4283.41 206.825   1
  -1 -11   6 4664.67 215.532   2
   1  11   6 4264.52 177.993   1
  -1 -11  -6 4293.96 182.547   2
  -1  11  -6 4613.00 200.434   2
   1 -11   6 4240.59 188.400   2
  -1  12  -6 599.863 79.2452   2
   1  12   6 532.946 70.2464   1
  -1 -12   6 595.496 85.0006   2
  -1 -12  -6 523.696 61.9980   3
  -1  12  -6 639.911 70.9281   3
  -1  12   6 778.503 93.6287   1
   1 -12  -6 530.524 77.8318   2
  -1 -12  -6 483.409 67.2437   2
   1 -12   6 625.465 81.8035   2
   1 -13  -6 208.747 60.3292   2
  -1 -13   6 86.0645 46.0524   2
   1 -13   6 120.814 43.8808   2
  -1  13  -6 175.973 39.8816   3
   1  13   6 215.044 54.2912   1
  -1 -13  -6 75.8348 36.0080   2
  -1 -13  -6 38.6699 19.5151   3
   1 -14  -6 423.887 79.2592   2
  -1  14  -6 345.895 49.9404   3
  -1 -14  -6 366.043 50.9055   3
  -1 -14  -6 343.105 67.2005   2
   1 -14   6 381.612 69.6386   2
   1  14   6 425.264 68.8948   1
  -1 -14   6 322.030 69.3802   2
   1 -15   6 1084.06 119.479   2
  -1 -15   6 959.010 117.443   2
   1  15  -6 1103.29 84.2914   3
  -1  15  -6 1063.71 82.4016   3
   1 -15  -6 1160.24 86.0617   3
   1 -15  -6 1152.88 127.280   2
  -1 -15  -6 1038.82 111.576   2
  -1 -15  -6 1288.33 91.6270   3
  -1 -16   6 116.713 51.2568   2
   1 -16  -6-0.66102 36.9167   2
  -1 -16  -6 24.7040 30.6569   2
   1 -16   6 42.4786 38.6535   2
   1 -17   6 262.971 63.1562   2
  -1 -17  -6 384.896 75.5435   2
  -1 -17   6 243.421 65.6835   2
   1 -17  -6 216.096 65.7277   2
  -1 -18   6 27.8279 44.5502   2
   1 -18   6 52.6640 47.6571   2
  -1 -18  -6-10.0619 33.3605   2
   1 -18  -6-36.8482 33.7452   2
  -1 -19  -6 180.737 64.9291   2
   1 -19   6 324.921 80.7393   2
   1   0  -7 6.96854 18.4715   2
  -1   0  -7 2.81886 7.75702   1
  -1   0  -7-8.25108 8.59185   2
  -1   0  -7 23.9515 35.4224   3
  -1  -1  -7 10.3912 6.50089   1
  -1  -1  -7 81.5152 47.3886   3
  -1   1  -7 10.5061 8.99690   2
   1   1  -7 15.2386 19.3214   2
  -1  -1  -7 16.3804 8.79164   2
  -1   1  -7 23.3169 9.85401   1
  -1   1  -7 36.5373 41.7152   3
  -1  -2  -7 72.7005 10.1256   1
  -1   2  -7 117.915 20.7979   1
  -1   2   7 152.773 36.7576   1
  -1   2  -7 110.611 18.5559   2
  -1   2  -7 86.8731 46.1023   3
   1   2  -7 97.4882 28.3449   2
  -1  -2  -7 81.5242 46.0469   3
  -1  -2  -7 98.7158 15.2137   2
  -1   3   7 262.331 43.9675   1
   1   3  -7 303.347 47.5303   2
  -1   3  -7 278.499 30.0678   2
  -1  -3  -7 256.691 26.5712   2
  -1   3  -7 242.014 56.0273   3
  -1  -3  -7 217.474 55.4396   3
   1   3  -7 215.639 44.7306   1
   1   4   7 634.948 34.1892   1
  -1  -4  -7 625.374 78.7643   3
  -1   4   7 657.649 69.7330   1
  -1   4  -7 584.238 76.8312   3
   1   4  -7 522.673 61.6409   1
   1   4  -7 764.106 73.6862   2
  -1   4  -7 657.788 48.8473   2
  -1  -4  -7 684.212 46.3821   2
   1   5  -7 3449.46 156.836   1
   1   5  -7 3856.00 166.151   2
   1   5   7 3686.61 95.7735   1
   1  -5  -7 3640.73 163.407   1
  -1  -5  -7 3851.52 182.109   3
  -1   5  -7 3550.98 175.186   3
   1  -5   7 3781.43 126.175   2
  -1   5  -7 3588.71 123.495   2
  -1  -5  -7 3473.28 111.883   2
  -1   5   7 3719.30 160.755   1
  -1   6  -7-1.79970 15.6661   2
   1  -6   7 7.77865 21.1372   2
  -1  -6  -7-12.8373 28.5094   3
   1   6  -7-1.73526 23.6718   2
   1  -6  -7 2.65673 28.7025   1
  -1   6  -7 40.9580 35.4372   3
  -1  -6  -7-33.2410 19.7613   2
  -1   6   7-4.55118 32.4681   1
   1   6   7-3.05367 16.0182   1
  -1  -7  -7 116.397 26.9899   2
   1   7   7 148.292 27.0147   1
   1   7  -7 120.506 36.4843   2
  -1   7  -7 130.378 45.5856   3
   1  -7   7 120.361 33.0847   2
   1  -7  -7 148.381 45.1474   1
  -1   7  -7 111.462 29.2062   2
  -1   7   7 159.648 38.6592   1
  -1  -7  -7 101.941 36.6772   3
  -1  -7   7 149.881 44.2263   2
  -1  -8   7 1164.99 101.971   2
  -1   8  -7 1358.07 107.355   3
  -1  -8  -7 1230.76 104.854   3
   1  -8  -7 1153.78 100.944   1
   1  -8   7 1199.73 88.7836   2
   1   8  -7 1436.72 111.054   2
   1   8   7 1272.89 78.8511   1
  -1   8  -7 1199.30 90.0218   2
  -1   8   7 1312.56 107.244   1
  -1   9  -7 15.3063 22.4025   2
   1   9   7-40.8568 23.7317   1
  -1   9  -7-6.03500 27.3123   3
   1  -9   7 28.5712 26.8939   2
   1   9  -7 32.6809 30.7479   2
  -1   9   7-31.4551 31.3957   1
   1  -9  -7 31.7060 38.8922   1
  -1  -9  -7 26.3666 29.5323   3
  -1  -9   7 6.38909 30.3306   2
  -1 -10   7 218.331 55.7094   2
  -1 -10  -7 292.768 51.2864   3
   1 -10   7 274.707 54.4094   2
   1 -10  -7 363.139 63.1160   1
  -1  10   7 321.838 58.9671   1
  -1  10  -7 270.734 52.5327   3
  -1 -10  -7 424.192 59.2577   2
   1  10   7 322.649 50.2496   1
  -1  10  -7 346.728 54.2989   2
   1 -11  -7 405.971 68.2193   1
  -1 -11   7 479.437 77.6877   2
  -1 -11  -7 533.457 70.1704   3
  -1  11   7 568.597 79.9188   1
   1 -11   7 564.089 74.0446   2
  -1 -11  -7 501.447 66.4773   2
  -1  11  -7 502.310 67.3983   3
   1  11   7 438.538 60.4281   1
  -1  11  -7 497.056 67.4495   2
  -1 -12   7 380.556 75.6913   2
   1 -12   7 396.956 66.1114   2
  -1 -12  -7 500.223 66.6199   3
   1 -12  -7 388.414 73.4843   2
  -1  12  -7 573.329 77.5854   2
  -1  12  -7 402.057 62.8349   3
   1  12   7 506.736 66.9056   1
  -1 -12  -7 442.704 65.7693   2
  -1 -13   7 308.745 62.7738   2
  -1 -13  -7 387.654 67.4020   2
   1 -13   7 367.064 65.8597   2
  -1  13  -7 442.432 62.8079   3
   1 -13  -7 350.072 67.2684   2
  -1 -13  -7 335.327 54.2271   3
  -1 -14   7 13.4894 34.2433   2
  -1 -14  -7 15.7109 27.1772   2
  -1  14  -7 43.3824 27.9727   3
   1  14   7-4.59610 25.6324   1
  -1 -14  -7-5.16278 23.1052   3
   1 -14  -7-59.8264 43.6958   2
   1 -14   7 12.4772 33.1961   2
  -1 -15   7 137.132 54.2998   2
   1 -15   7 175.807 60.1506   2
  -1  15  -7 91.5701 29.7758   3
   1  15  -7 140.015 40.9098   3
   1 -15  -7 132.440 36.1246   3
  -1 -15  -7 68.6242 38.4209   2
   1 -15  -7 83.7121 44.7348   2
  -1 -15  -7 179.351 41.0675   3
   1 -16   7 232.492 63.0042   2
  -1 -16   7 315.129 79.4112   2
   1 -16  -7 462.083 91.1249   2
  -1 -16  -7 320.177 66.1055   2
   1 -17   7 112.342 51.8110   2
  -1 -17   7 183.739 64.0055   2
  -1 -17  -7 136.634 53.9851   2
   1 -17  -7 97.4577 54.3402   2
   1 -18   7 77.3421 49.1719   2
  -1 -18  -7 109.896 51.6816   2
  -1 -19  -7 392.424 83.4067   2
  -1   0  -8 146.407 18.4465   1
  -1   0  -8 75.7607 43.5665   3
  -1   0  -8 130.462 18.5177   2
   1   0  -8 85.3377 31.4078   1
   1   0  -8 162.710 37.6546   2
  -1   1  -8 1090.70 106.417   3
  -1  -1  -8 1117.07 111.735   3
   1  -1  -8 1013.03 85.3700   1
  -1  -1  -8 1100.81 41.9588   1
   1   1  -8 1154.67 89.5450   2
  -1   1  -8 1123.66 52.4482   2
  -1  -1  -8 1128.58 49.3919   2
  -1   1  -8 1169.72 54.2756   1
   1   1  -8 1162.10 90.3368   1
   1   2  -8 41.8181 21.3777   2
   1  -2  -8 42.5348 26.5355   1
   1   2  -8 42.0642 25.4147   1
  -1   2  -8 67.6669 17.3696   1
  -1   2  -8 47.2711 14.7228   2
  -1  -2  -8 35.5731 8.39352   1
  -1   2  -8 6.12019 35.9222   3
  -1   2   8 17.4003 21.8855   1
  -1  -2  -8 14.1981 41.1942   3
  -1  -2  -8 45.9007 11.9145   2
  -1   3  -8 522.309 43.6081   1
   1   3  -8 455.445 59.7066   2
  -1   3   8 460.778 56.8740   1
   1   3  -8 481.798 62.2107   1
  -1   3  -8 536.585 80.1917   3
  -1   3  -8 533.119 43.2402   2
  -1  -3  -8 478.331 35.4388   2
  -1  -3  -8 377.248 67.8183   3
  -1  -3  -8 501.383 38.3011   2
   1  -3  -8 440.893 62.4688   1
  -1   4   8 165.685 39.2692   1
  -1  -4  -8 173.108 26.5775   2
  -1   4  -8 140.462 26.0971   2
  -1   4  -8 117.573 48.9492   3
   1   4  -8 149.161 36.3435   2
  -1  -4  -8 186.905 56.0849   3
   1  -4  -8 107.047 35.9183   1
   1   4  -8 111.746 39.2154   1
   1   5  -8 61.3362 32.0524   2
  -1  -5  -8 94.4433 23.8002   2
   1  -5  -8 54.7157 32.7247   1
  -1   5  -8 92.7764 24.4738   2
  -1   5  -8 65.2639 41.1475   3
   1   5  -8 82.6095 33.8637   1
  -1  -5  -8 59.3121 36.3220   3
  -1   5   8 93.7600 34.7727   1
  -1   6  -8 87.1674 25.6328   2
   1   6  -8 63.6804 33.3758   1
   1   6  -8 80.4634 32.1509   2
   1   6   8 87.8032 19.8689   1
  -1   6   8 120.486 35.6460   1
  -1   6  -8 137.459 49.9031   3
   1  -6  -8 130.741 44.3510   1
  -1  -6  -8 96.0901 23.1999   2
   1  -6   8 103.405 29.8211   2
  -1  -6  -8 110.931 41.1601   3
  -1  -7  -8 1901.81 139.709   3
   1   7  -8 2211.00 138.187   2
  -1   7   8 2085.41 131.306   1
   1   7   8 2164.33 90.9817   1
   1  -7  -8 1787.12 124.387   1
   1  -7   8 2190.87 113.749   2
  -1  -7  -8 1921.87 98.0521   2
  -1   7  -8 1783.60 133.453   3
  -1   7  -8 1976.96 107.693   2
  -1   8  -8 375.513 68.2509   3
   1  -8   8 387.517 54.1562   2
   1   8  -8 507.082 70.4894   2
   1  -8  -8 299.481 56.7846   1
  -1   8   8 417.883 64.5412   1
  -1  -8  -8 344.602 63.1752   3
  -1   8  -8 407.166 53.6813   2
   1   8   8 438.022 46.5163   1
   1  -9   8-13.0623 24.5130   2
  -1   9   8 52.6446 31.5305   1
   1   9   8 5.53676 18.3807   1
  -1   9  -8-70.7313 38.3373   3
  -1  -9  -8 34.7948 38.9598   3
  -1   9  -8 38.7748 24.6776   2
   1  -9  -8 10.7043 29.7123   1
  -1  -9   8 44.5259 36.8870   2
  -1 -10  -8-14.4844 26.4022   2
   1  10   8-13.4554 21.3166   1
   1 -10  -8-50.7424 34.1824   1
  -1 -10  -8-24.9510 28.2736   3
   1 -10   8 10.9065 27.0050   2
  -1  10   8-16.9614 24.9136   1
  -1  10  -8-34.7676 34.9907   3
  -1  10  -8 9.28549 20.2621   2
  -1 -10   8-8.24892 30.6754   2
   1  11   8 445.818 59.5895   1
   1 -11   8 399.051 65.6204   2
  -1  11  -8 438.802 68.1138   3
  -1 -11  -8 416.516 67.9454   3
   1 -11  -8 385.880 65.5591   1
  -1  11  -8 469.029 65.8121   2
  -1 -11  -8 495.340 65.4685   2
  -1 -11   8 395.870 70.9042   2
  -1 -12  -8 129.857 40.2325   3
   1 -12   8 180.298 54.5077   2
  -1 -12  -8 164.718 42.2204   2
  -1  12  -8 181.976 47.0266   3
   1 -12  -8 251.290 63.1629   2
  -1 -12   8 176.949 58.8619   2
   1  12   8 153.060 40.6695   1
  -1 -13   8 897.553 110.624   2
  -1  13  -8 801.134 89.3868   3
  -1 -13  -8 653.325 81.8133   2
   1 -13   8 779.273 93.0490   2
   1 -13  -8 714.539 98.9770   2
  -1 -13  -8 885.184 92.8714   3
  -1 -14   8 36.4620 46.4314   2
   1 -14   8 9.38102 29.4836   2
  -1 -14  -8-0.29449 27.0948   3
   1 -14  -8 76.2417 36.4853   3
  -1  14  -8 64.2518 32.7661   3
   1 -14  -8 35.6056 42.8642   2
  -1 -14  -8 12.8591 32.3591   2
  -1 -15  -8 421.049 71.8683   2
   1 -15  -8 444.662 66.2115   3
   1 -15   8 466.474 82.8532   2
   1 -15  -8 483.821 86.2958   2
  -1 -15   8 612.222 98.8612   2
  -1 -15  -8 426.716 65.1408   3
   1 -16   8 359.245 75.7506   2
   1 -16  -8 272.712 70.5827   2
  -1 -16   8 235.061 65.2686   2
  -1 -16  -8 249.273 61.6666   2
   1 -17   8 18.1122 40.4448   2
  -1 -17  -8 53.0026 39.9617   2
   1 -17  -8 79.0780 43.8861   2
   1 -18   8 51.7995 52.0831   2
  -1 -18  -8-23.2901 36.1416   2
  -1   0  -9 8.17907 9.09746   2
   1   0  -9 10.6999 27.2262   1
  -1   0  -9-15.2595 40.8752   3
  -1   0  -9-6.58337 7.96380   1
   1   0  -9 11.1452 20.5376   2
   1   1  -9 3724.04 167.925   2
   1   1  -9 3264.18 157.600   1
  -1  -1  -9 3662.13 93.5445   2
  -1   1  -9 3586.94 199.901   3
  -1  -1  -9 3308.57 193.770   3
  -1   1  -9 3592.13 98.3923   2
   1  -1  -9 3561.55 163.560   2
  -1  -1  -9 3512.30 77.3928   1
   1  -1  -9 3305.36 156.672   1
  -1   1  -9 3628.58 99.1955   1
   1  -2  -9 587.141 67.9691   1
   1   2  -9 669.105 72.5254   2
  -1  -2  -9 718.283 96.9631   3
  -1   2  -9 633.927 46.6663   1
  -1   2  -9 648.467 91.4894   3
  -1  -2  -9 532.234 27.0784   1
  -1  -2  -9 595.806 39.1669   2
  -1   2  -9 677.056 46.0794   2
   1   2  -9 540.497 66.4942   1
   1   3  -9 459.228 64.1565   1
   1   3  -9 539.720 67.6363   2
  -1   3   9 518.366 64.1573   1
  -1  -3  -9 538.391 39.3863   2
  -1   3  -9 473.323 78.1313   3
  -1  -3  -9 556.631 82.7816   3
   1  -3  -9 516.024 65.4570   1
  -1   3  -9 565.192 46.2324   2
  -1  -3  -9 605.111 43.6999   2
  -1   3  -9 539.367 46.7145   1
  -1   4   9 156.082 39.5607   1
  -1  -4  -9 156.959 54.1234   3
  -1   4  -9 184.096 55.1777   3
   1   4  -9 122.790 36.6576   1
  -1   4  -9 172.009 28.2086   2
   1   4  -9 193.405 42.9742   2
  -1  -4  -9 153.220 25.8251   2
   1  -4  -9 132.212 40.1510   1
  -1   4  -9 190.447 31.7725   1
   1   5  -9 216.946 44.6149   2
  -1   5   9 256.004 47.1960   1
  -1   5  -9 157.146 27.5935   2
   1  -5  -9 185.115 43.7179   1
  -1  -5  -9 199.150 30.7311   2
  -1   5  -9 104.077 41.9021   3
  -1  -5  -9 231.339 62.0705   3
   1   5  -9 161.216 40.9613   1
  -1   6  -9 10.3248 32.1212   3
  -1  -6  -9 75.6072 49.0267   3
   1   6  -9 17.6553 26.1791   2
   1   6  -9 7.47381 28.7199   1
  -1   6   9-22.4476 23.9096   1
  -1  -6  -9 28.6901 17.2510   2
   1  -6  -9 112.066 39.4908   1
   1   6   9-0.49040 10.5870   1
  -1   6  -9 5.25423 16.5197   2
   1   7   9 436.538 41.1192   1
   1   7  -9 437.789 66.4589   2
   1   7  -9 392.879 63.4507   1
  -1  -7  -9 472.013 51.4928   2
   1  -7  -9 427.341 68.6038   1
  -1   7  -9 415.698 52.4891   2
  -1   7   9 498.694 68.2027   1
  -1   7  -9 373.586 70.1852   3
  -1  -7  -9 381.134 69.3783   3
  -1   8   9-28.2609 28.8898   1
   1  -8   9-3.41277 21.5841   2
   1   8   9 21.1724 18.8582   1
   1   8  -9 29.5939 39.1487   1
   1  -8  -9 29.0874 30.9140   1
  -1   8  -9-77.0821 43.3960   3
  -1  -8  -9 7.24933 31.0403   3
  -1   8  -9 40.3821 26.0078   2
   1  -9  -9 435.405 71.2115   1
  -1  -9  -9 390.673 53.0213   2
  -1   9  -9 350.179 54.7274   2
  -1  -9  -9 467.915 79.4900   3
  -1   9   9 417.374 67.6154   1
  -1   9  -9 384.170 71.2500   3
   1  -9   9 459.473 60.0103   2
   1 -10   9 22.4286 27.9998   2
   1 -10  -9-4.35103 30.0681   1
  -1 -10  -9-13.1134 32.0420   3
  -1  10  -9 62.3422 33.9180   2
  -1  10  -9-1.25498 30.2667   3
  -1 -10  -9 30.3631 19.8129   2
   1 -11   9 160.634 46.3120   2
   1 -11  -9 100.711 35.8555   1
  -1  11  -9 226.523 57.4351   3
  -1 -11  -9 93.4520 36.2971   2
  -1 -11  -9 119.589 36.9194   3
  -1 -11   9 78.2560 48.6090   2
  -1  11  -9 128.384 36.7383   2
   1 -12   9 327.470 61.3689   2
  -1  12  -9 308.055 62.3752   3
  -1 -12  -9 238.458 54.9318   3
   1 -12  -9 334.888 71.6976   2
  -1 -12  -9 269.126 53.5350   2
  -1 -12   9 254.552 63.3831   2
   1 -13   9 35.5494 30.0428   2
  -1 -13  -9 146.848 44.6014   2
  -1 -13  -9 64.5711 36.6980   3
   1 -13  -9 73.6607 48.5339   2
  -1 -13   9 90.3395 48.9857   2
  -1  13  -9 128.382 44.4800   3
   1 -14   9 110.663 41.4647   2
   1 -14  -9 65.0130 40.4034   2
   1  14  -9 230.801 57.9291   3
   1 -14  -9 150.343 45.5847   3
  -1 -14  -9 112.830 40.0924   3
  -1  14  -9 86.3031 42.9822   3
  -1 -14  -9 135.370 44.1601   2
  -1 -14   9 202.382 62.2913   2
   1 -15   9 56.0992 42.7574   2
  -1 -15  -9 207.997 53.9238   2
  -1 -15  -9 226.924 53.2450   3
  -1 -15   9 151.348 56.5315   2
   1 -15  -9 198.841 51.2402   3
   1 -15  -9 89.6090 50.8767   2
   1 -16   9 20.2941 30.2115   2
   1 -16  -9 57.0062 45.7229   2
  -1 -16  -9-6.70547 30.9851   2
   1 -17   9-7.70679 37.0304   2
   1   0 -10 411.960 60.1761   2
   1   0 -10 502.929 68.0130   1
  -1   0 -10 591.384 98.6896   3
  -1   0 -10 523.859 34.8141   1
   1  -1 -10 694.933 78.3692   1
  -1   1 -10 931.798 115.976   3
  -1  -1 -10 884.409 112.882   3
   1   1 -10 729.232 79.6251   1
  -1  -1 -10 751.846 35.1823   1
   1   1 -10 859.180 86.2320   2
  -1   1 -10 810.437 48.4138   1
  -1   1 -10 808.078 48.6596   2
   1  -1 -10 805.700 82.2399   2
   1   2 -10 554.792 70.3730   2
   1  -2 -10 414.969 61.6765   1
  -1  -2 -10 392.749 74.9911   3
  -1   2 -10 479.015 83.4352   3
   1   2 -10 454.777 64.2599   1
  -1  -2 -10 512.722 37.5154   2
  -1   2 -10 507.888 41.6569   2
  -1   2 -10 570.898 45.3497   1
   1  -2 -10 446.211 62.7444   2
   1   3 -10 22.4201 24.5886   1
   1   3 -10 9.01375 17.7656   2
  -1   3 -10 28.0891 42.3843   3
  -1  -3 -10 26.0689 50.1758   3
  -1   3 -10 50.6517 18.2832   2
  -1  -3 -10 30.7162 10.6074   2
   1  -3 -10 37.0620 30.4749   1
  -1   3 -10 28.8219 17.0878   1
   1   4 -10 117.072 38.0748   2
   1   4 -10 77.0868 31.0573   1
  -1   4  10 106.584 35.1956   1
   1  -4 -10 65.0545 29.8747   1
  -1   4 -10 121.700 57.5882   3
  -1  -4 -10 64.0914 46.6990   3
  -1   4 -10 124.093 27.3648   1
  -1   4 -10 89.5192 21.8627   2
  -1  -4 -10 109.086 19.9103   2
  -1  -4 -10 138.456 25.4404   2
  -1   5  10 1845.92 125.553   1
  -1  -5 -10 1793.54 152.283   3
   1   5 -10 2057.84 138.123   2
   1  -5 -10 1843.88 129.601   1
  -1   5 -10 1831.05 95.8277   2
  -1  -5 -10 1921.77 87.3878   2
  -1   5 -10 1747.75 149.844   3
   1   5 -10 1800.84 129.927   1
  -1   6 -10 504.240 57.7775   1
  -1   6  10 407.974 61.7577   1
  -1  -6 -10 498.713 47.8435   2
   1  -6 -10 569.923 75.4036   1
  -1  -6 -10 555.321 89.5426   3
  -1   6 -10 467.097 80.0575   3
   1   6 -10 524.600 76.4650   1
   1  -7 -10 62.1582 35.2707   1
  -1   7 -10 54.6881 22.4948   2
   1   7 -10 101.471 41.1474   1
  -1  -7 -10 35.0560 39.4725   3
  -1   7 -10 76.5650 46.7515   3
  -1   7  10 115.109 40.6640   1
  -1   8 -10-72.0891 51.5217   3
  -1   8 -10 3.08190 16.4701   2
   1   8 -10-37.2933 32.9455   1
   1  -8 -10 20.5006 25.4345   1
  -1  -8 -10 13.7131 31.5760   3
  -1   8  10 12.9212 27.4359   1
   1   9 -10 87.6686 38.0693   1
   1  -9 -10 126.599 42.7039   1
  -1   9 -10 71.6164 40.4680   3
  -1  -9 -10 54.4648 41.1683   3
  -1  -9 -10 80.6491 27.8831   2
  -1   9 -10 105.844 32.8640   2
   1 -10 -10 33.5216 35.9816   1
  -1 -10 -10 76.8203 28.1859   2
   1  10 -10 62.0327 38.9888   1
  -1  10 -10 27.6558 38.0182   3
  -1 -10 -10 31.1213 37.0898   3
   1 -10  10 29.0843 24.9739   2
   1 -11 -10-5.58370 28.9680   1
  -1 -11 -10 32.3416 33.1240   3
  -1 -11 -10-17.2708 20.5493   2
  -1  11 -10 6.26501 35.0613   3
   1 -11  10 34.8719 30.7462   2
   1 -12 -10 59.5026 47.4044   2
  -1 -12 -10 72.1263 33.6580   2
  -1 -12 -10 108.746 45.0744   3
  -1  12 -10 99.6796 48.3304   3
   1 -12  10 37.7772 35.0711   2
   1 -13  10 20.8207 30.7908   2
   1 -13 -10-0.87153 23.7329   3
  -1  13 -10-36.0675 36.9288   3
   1 -13 -10 30.9711 31.3141   2
  -1 -13 -10-0.09659 31.4846   3
  -1 -14 -10 140.676 49.7421   3
   1  14 -10 97.4678 43.7985   3
  -1 -14  10 96.8725 52.5269   2
   1 -14 -10 59.8757 42.0411   2
  -1  14 -10 238.717 59.8125   3
   1 -14 -10 97.5543 34.6915   3
  -1 -15  10 135.980 60.0098   2
   1 -15 -10 265.986 72.4402   2
   1   0 -11 44.2390 24.8359   2
   1   0 -11 2.91865 25.2189   1
  -1   0 -11 64.9924 46.8728   3
   1  -1 -11 125.843 34.7691   2
   1  -1 -11 95.9991 36.9368   1
  -1   1 -11 116.026 18.8494   1
  -1  -1 -11 67.4476 43.1410   3
  -1   1 -11 129.094 56.2677   3
   1   1 -11 88.7538 35.4230   1
   1   2 -11 28.7194 22.4669   2
  -1   2 -11 27.6763 13.4038   1
  -1  -2 -11 36.2481 49.0435   3
  -1   2 -11 15.5621 41.3766   3
   1   2 -11 25.3253 24.9258   1
   1  -2 -11 15.4583 24.3073   1
   1  -2 -11 4.21267 16.1413   2
   1   3 -11 40.4749 17.5430   2
  -1  -3 -11 109.990 56.0433   3
   1   3 -11 6.31855 27.0384   1
  -1  -3 -11 29.2141 10.7380   2
  -1   3 -11 44.4292 51.2298   3
   1  -3 -11 61.5441 34.5277   1
  -1   3 -11 25.1365 11.3089   1
   1  -3 -11-21.7823 21.9367   2
   1   4 -11 17.4403 26.0668   1
  -1  -4 -11 5.08432 37.5143   3
   1  -4 -11 10.9887 30.2891   1
  -1   4 -11-11.6769 50.8488   3
  -1   4 -11-4.92635 13.2306   1
   1   5 -11 828.191 94.0880   1
  -1   5 -11 852.128 114.708   3
  -1  -5 -11 822.414 112.446   3
   1  -5 -11 692.865 83.1890   1
  -1   6 -11 312.760 48.1597   1
   1   6 -11 311.489 62.5208   1
  -1  -6 -11 207.543 58.5982   3
  -1   6 -11 264.573 69.1880   3
   1  -6 -11 294.125 59.1061   1
  -1   7 -11 168.890 37.2674   1
   1  -7 -11 201.367 52.9523   1
  -1   7 -11 220.199 66.0440   3
  -1  -7 -11 239.156 66.0615   3
   1   7 -11 159.852 45.5344   1
   1   8 -11 34.4602 27.5992   1
   1  -8 -11 21.4193 31.8161   1
  -1   8 -11 18.0105 22.6413   1
  -1   8 -11-26.3251 39.1930   3
  -1  -8 -11-35.7661 44.5716   3
   1  -9 -11 895.171 98.5693   1
  -1  -9 -11 851.103 114.009   3
  -1   9 -11 852.659 111.160   3
   1   9 -11 901.229 105.787   1
   1 -10 -11 108.149 41.3128   1
   1  10 -11 87.4054 35.3251   1
  -1  10 -11 32.0408 34.1476   3
  -1 -10 -11 135.926 61.2486   3
   1 -11 -11-50.5602 26.6563   1
  -1  11 -11-5.15412 33.2535   3
  -1 -11 -11-54.9633 42.6597   3
   1  11 -11 0.61585 34.7752   1
   1 -12 -11-0.84294 28.1254   2
   1 -12 -11 71.2466 38.3741   3
  -1 -12 -11-11.0019 28.5552   3
  -1  12 -11 20.5622 34.9979   3
   1  12 -11 15.3303 38.5365   1
   1  13 -11 558.288 93.6121   3
   1 -13 -11 433.357 79.9268   3
  -1 -13 -11 425.172 78.2375   3
   1 -13 -11 442.868 86.4260   2
   1  13 -11 442.883 87.4835   1
  -1  13 -11 556.692 91.3068   3
   1 -14 -11 27.4435 36.9755   2
   1 -14 -11 10.1308 23.9275   3
  -1 -14 -11 74.0022 37.5510   3
   1   0 -12 56.0025 37.4769   1
  -1   0 -12 90.9696 62.0485   3
   1   1 -12 87.2454 37.3280   1
  -1   1 -12 63.2132 52.2653   3
  -1  -1 -12 158.782 57.6363   3
   1  -1 -12 85.7250 40.1856   1
  -1  -2 -12-24.2766 50.0911   3
   1   2 -12 84.1349 41.2637   1
  -1   2 -12 56.8548 60.4337   3
   1  -2 -12 41.8385 32.4993   1
  -1   3 -12 234.626 72.3826   3
   1   3 -12 245.478 53.8285   1
   1  -3 -12 180.003 45.8860   1
  -1  -3 -12 129.327 52.8777   3
   1  -4 -12 41.8118 33.3158   1
  -1  -4 -12 44.2812 47.7547   3
  -1   4 -12 29.6388 42.8907   3
   1   4 -12-8.84110 30.9513   1
   1  -5 -12 43.2434 37.0935   1
  -1  -5 -12 21.7171 42.8404   3
  -1   5 -12-65.3017 50.7433   3
   1   5 -12-7.85171 25.2486   1
   1   6 -12 38.6725 33.8848   1
   1  -6 -12 102.013 40.6382   1
  -1   6 -12 84.5298 55.1438   3
  -1  -6 -12 56.8249 38.5825   3
   1  -7 -12 32.9582 29.3217   1
  -1   7 -12 52.6719 47.1501   3
  -1  -7 -12 14.9360 44.4223   3
   1   7 -12-11.5329 34.5675   1
  -1  -8 -12 40.0684 42.1539   3
  -1   8 -12 6.93376 37.1691   3
   1   8 -12 126.369 42.0662   1
  -1   9 -12 69.4213 46.1832   3
  -1  -9 -12 2.81562 42.8262   3
   1   9 -12 35.9832 31.9493   1
   1  10 -12-17.6502 32.1749   1
  -1  10 -12 75.0434 53.3286   3
  -1 -10 -12 57.1749 43.6277   3
   1  11 -12 2203.49 176.984   1
   1  11 -12 2580.59 204.445   3
   1 -11 -12 2668.35 208.299   3
  -1  11 -12 2323.82 192.152   3
  -1 -11 -12 2635.48 203.585   3
   1 -11 -12 2268.53 176.499   2
  -1 -12 -12 202.247 57.9419   3
  -1  12 -12 87.4299 55.5973   3
   1 -12 -12 228.156 65.0335   3
   1  12 -12 161.541 60.2642   3
   1   3 -13 74.1312 35.6650   1
   1   4 -13 522.575 79.0661   1
   1   5 -13 482.221 78.7941   1
   1   6 -13-31.9066 37.4937   1
   1   7 -13 89.4832 39.9456   1
  -2   0   0 712.724 52.0881   1
   2   0   0 627.036 55.1623   1
  -2  -1   0 1201.11 65.3865   1
   2  -1   0 1138.32 72.6740   1
  -2   1   0 1248.57 70.2073   1
   2   1   0 1108.39 69.4527   1
   2   2   0 1740.69 82.9608   1
   2   2   0 1807.59 92.3449   3
   2  -2   0 1964.25 93.2098   3
   2   2   0 1822.38 83.0544   2
   2  -2   0 1790.41 91.4401   1
  -2   2   0 1906.67 88.9706   1
   2   3   0 5934.91 150.420   1
   2  -3   0 5760.24 159.169   3
  -2   3   0 6172.00 168.991   1
   2   3   0 6029.26 162.201   3
   2   3   0 5854.09 152.238   2
   2  -3   0 5940.69 172.646   1
  -2   4   0 386.106 49.1170   1
   2   4   0 385.957 45.9637   2
  -2  -4   0 452.939 46.6944   2
   2  -4   0 451.177 57.6604   1
   2  -4   0 338.399 43.4928   3
   2   4   0 370.349 44.0630   3
   2   5   0 1945.71 95.2127   3
  -2  -5   0 2004.34 96.7929   2
   2  -5   0 1916.97 111.774   1
   2  -5   0 1931.71 95.8592   3
   2   5   0 1984.98 96.6399   2
  -2   5   0 2042.18 108.962   1
  -2  -6   0 774.584 67.2255   2
   2   6   0 694.032 62.9335   2
   2  -6   0 669.771 57.6452   3
   2   6   0 689.500 58.5621   3
  -2   6   0 712.364 71.3361   1
   2  -7   0 1228.33 75.0109   3
  -2   7   0 1537.45 106.432   1
   2   7   0 1355.43 90.1416   2
   2   7   0 1318.11 79.1002   3
   2   8   0 1627.26 86.3747   3
   2  -8   0 1422.26 80.0741   3
  -2   8   0 1450.06 109.565   1
   2   8   0 1643.00 102.323   2
   2  -9   0 57.5825 21.2752   3
   2  -9   0 40.8658 36.6394   1
  -2   9   0 57.2640 35.8435   1
  -2  -9   0 17.8264 30.5271   2
   2   9   0 43.9450 21.6182   3
   2  -9   0 62.7636 41.4092   2
   2   9   0 73.5035 33.2668   2
   2 -10   0 434.081 70.3896   2
  -2 -10   0 348.524 59.5294   2
  -2  10   0 486.737 72.2350   1
   2 -10   0 413.058 43.5473   3
   2  10   0 446.559 45.1103   3
   2  10   0 474.226 62.9197   2
  -2 -11   0 75.4144 33.7030   2
   2  11   0 146.285 45.0609   2
  -2  11   0 148.815 51.4195   1
   2 -11   0 71.4221 18.9694   3
   2  11   0 131.650 28.7046   3
   2 -11   0 118.638 45.0127   2
  -2 -12   0 637.664 79.5915   2
   2 -12   0 421.205 75.2180   2
   2 -12   0 487.253 45.3090   3
   2  12   0 457.273 70.7142   2
  -2  12   0 511.742 77.5210   1
   2  12   0 422.523 42.1944   3
   2 -13   0 986.259 61.0474   3
  -2 -13   0 1056.69 107.292   2
   2  13   0 1079.52 64.0054   3
   2 -13   0 1015.04 110.482   2
  -2 -14   0 868.931 100.401   2
   2 -14   0 886.132 55.3549   3
   2  14   0 902.810 54.6212   3
   2 -14   0 916.120 106.921   2
  -2 -15   0 49.7083 44.0836   2
   2 -15   0 57.0828 14.9319   3
   2  15   0 46.0384 15.1933   3
   2 -15   0 66.6359 45.4502   2
  -2 -16   0 60.0894 33.2419   2
   2 -16   0 82.2394 42.5320   2
  -2 -17   0 353.639 78.6540   2
   2 -17   0 400.842 82.5276   2
  -2 -18   0 7.51309 36.0826   2
   2 -18   0 89.9053 50.3117   2
  -2 -19   0 79.7163 43.7019   2
   2 -19   0 204.324 70.5344   2
   2   0   1-17.5600 26.1203   1
   2   0  -1 9.79550 28.2096   1
  -2   0  -1-64.4724 42.2207   3
  -2   0   1 4.28175 19.3000   1
  -2   0  -1 23.4659 15.4333   1
  -2  -1   1 2847.20 108.615   1
  -2  -1  -1 2893.35 92.7021   1
  -2  -1  -1 2682.67 114.001   3
   2   1  -1 2796.61 111.209   1
   2   1   1 2641.50 88.9406   2
   2  -1   1 2747.00 99.6095   1
  -2   1  -1 2587.76 115.379   3
  -2   1  -1 2859.10 97.9844   1
   2   1   1 2753.56 93.7300   1
   2  -1  -1 2650.79 109.448   1
  -2   1   1 2717.64 110.727   1
   2   2  -1 1033.05 70.0737   1
   2  -2   1 1046.97 69.8972   1
   2   2   1 1006.22 57.7068   2
   2   2  -1 1013.73 69.4560   2
  -2   2  -1 937.882 75.6649   3
  -2   2  -1 1035.31 63.5063   1
  -2  -2  -1 1070.28 72.8900   3
  -2   2   1 957.339 70.8149   1
   2   2   1 1102.86 60.8078   1
  -2   3   1-56.8843 29.6858   1
   2   3  -1-3.28712 25.0366   2
  -2   3  -1-0.96442 17.9993   1
   2   3   1 8.52687 19.3883   2
   2   3  -1-6.73786 29.3248   1
   2   3   1 13.8984 21.0988   1
   2   3   1 9.20019 21.7725   3
   2  -3   1-11.6608 29.6407   1
   2  -3   1-2.91471 19.2607   3
  -2   3  -1 6.03541 32.2138   3
  -2  -3  -1-16.0305 27.3167   3
   2   4  -1 656.277 59.1555   2
  -2   4   1 774.395 70.2196   1
   2   4   1 612.825 49.9177   2
   2  -4   1 674.788 58.3278   3
   2  -4   1 749.963 71.9913   1
   2   4   1 681.115 59.9898   3
  -2  -4  -1 624.836 57.9357   3
  -2  -4  -1 654.653 52.0158   2
  -2   4  -1 644.415 59.4080   1
  -2   4  -1 571.306 58.0314   3
  -2  -4   1 620.638 58.2014   2
  -2   5   1 865.305 76.9108   1
   2  -5   1 862.057 74.6800   1
   2  -5   1 731.461 60.0608   3
   2   5   1 801.196 62.3627   3
  -2  -5   1 735.228 67.2798   2
   2   5  -1 824.906 68.0883   2
  -2   5  -1 827.809 69.1033   1
   2   5   1 854.355 62.2450   2
  -2  -5  -1 829.511 60.0996   2
   2  -6   1 1260.58 77.1806   3
  -2  -6  -1 1290.40 79.4341   2
   2  -6  -1 1258.74 78.5105   3
  -2   6   1 1271.32 95.0518   1
   2  -6   1 1286.49 91.6067   1
   2   6  -1 1280.03 88.2610   2
  -2   6  -1 1327.14 91.5275   1
   2   6   1 1316.17 79.9958   2
   2   6   1 1315.31 79.1787   3
  -2   7  -1 1627.56 107.241   1
   2   7  -1 1479.10 84.1723   3
   2  -7  -1 1498.68 85.2842   3
  -2   7   1 1508.34 106.497   1
   2   7   1 1480.88 83.3524   3
   2  -7   1 1440.62 103.553   1
   2  -7   1 1520.11 84.0165   3
   2   7  -1 1696.74 103.483   2
   2   7   1 1573.81 92.6178   2
  -2  -8   1 346.191 56.7223   2
  -2   8  -1 454.678 67.2683   1
   2   8   1 482.289 56.1736   2
   2  -8   1 367.449 43.0961   3
   2   8  -1 423.654 58.8191   2
   2  -8   1 432.469 64.1628   2
   2  -8   1 363.671 64.1917   1
   2  -8  -1 395.551 44.5302   3
   2   8  -1 361.120 43.3712   3
  -2   8   1 402.372 62.4269   1
   2   8   1 437.434 46.1588   3
   2  -9   1 158.189 30.4179   3
  -2  -9   1 167.356 46.1181   2
  -2  -9  -1 151.856 39.0549   2
   2   9  -1 157.561 40.2180   2
   2   9   1 145.306 39.5456   2
  -2   9  -1 153.852 43.7597   1
   2  -9  -1 130.117 27.7788   3
   2  -9   1 153.740 43.2748   2
   2   9  -1 190.346 35.1266   3
  -2   9   1 155.604 48.8152   1
   2   9   1 125.006 26.8605   3
  -2  10   1 454.938 71.1312   1
   2 -10  -1 396.682 65.7145   1
  -2 -10   1 475.720 67.6402   2
  -2 -10  -1 355.755 54.5539   2
   2 -10   1 402.165 44.3241   3
   2  10   1 479.788 61.9402   2
  -2  10  -1 472.587 71.1471   1
   2  10  -1 469.889 65.4100   2
   2  10   1 454.399 47.0702   3
   2 -10   1 416.311 65.5903   2
   2 -10  -1 426.063 45.1655   3
   2  10  -1 466.282 48.3213   3
  -2 -11   1-40.6016 31.2864   2
  -2 -11  -1-26.8415 33.3880   2
   2  11  -1-1.66160 27.2212   2
  -2  11  -1 5.63087 34.3133   1
   2  11   1-35.5736 28.7571   2
   2 -11   1 16.0217 15.6169   3
   2 -11   1 26.3516 34.2795   2
   2 -11  -1-27.9160 42.2889   2
   2 -11  -1 23.4832 17.3617   3
   2  11  -1 11.7079 19.0613   3
  -2  11   1-79.9667 38.8913   1
   2  11   1 4.45182 16.5315   3
  -2 -12   1 85.1446 40.3559   2
  -2 -12  -1 90.3217 37.9667   2
   2  12  -1 84.7095 41.2021   2
  -2  12  -1 191.390 56.0488   1
   2 -12   1 78.0005 21.3301   3
   2  12   1 100.340 25.3297   3
   2  12   1 53.8340 29.4353   2
   2 -12   1 119.479 47.4079   2
   2 -12  -1 99.4651 24.2698   3
   2 -12  -1 95.5571 43.0803   2
  -2  12   1 117.747 46.3267   1
   2  12  -1 134.261 29.5469   3
   2 -13  -1 445.732 78.7063   2
  -2 -13   1 450.750 72.1999   2
  -2 -13  -1 397.108 69.7400   2
   2  13   1 493.330 75.2751   2
   2 -13   1 380.313 40.5597   3
   2  13   1 453.537 43.3022   3
   2  13  -1 384.937 38.6059   3
   2 -13   1 429.538 73.7214   2
   2 -13  -1 423.407 41.2734   3
  -2 -14   1 198.503 55.3077   2
  -2 -14  -1 171.984 52.6856   2
   2 -14   1 199.778 28.7781   3
   2  14   1 202.688 29.8866   3
   2 -14   1 151.187 54.5436   2
   2 -14  -1 190.553 27.1884   3
   2  14  -1 222.224 30.7534   3
   2 -14  -1 114.240 57.9242   2
  -2 -15   1-43.9692 37.3336   2
  -2 -15  -1-11.6072 30.4990   2
   2 -15  -1-3.55889 40.1438   2
   2  15  -1 20.8531 14.3236   3
   2 -15   1-58.1772 55.5539   2
   2 -15  -1 6.43121 10.2637   3
  -2 -16   1 1080.12 124.513   2
  -2 -16  -1 999.559 114.018   2
   2 -16  -1 1061.67 127.877   2
   2 -16   1 1191.72 130.037   2
  -2 -17   1 987.875 120.986   2
  -2 -17  -1 951.919 116.857   2
   2 -17   1 848.329 115.576   2
   2 -17  -1 1111.02 130.785   2
  -2 -18   1 32.3324 44.1760   2
  -2 -18  -1 142.199 56.1815   2
   2 -18   1 82.5660 53.9099   2
   2 -18  -1 231.401 73.5023   2
  -2 -19   1 548.685 95.4097   2
  -2 -19  -1 458.183 89.9904   2
   2 -19   1 531.332 95.0876   2
   2 -19  -1 450.643 93.0738   2
   2   0   2 141.847 28.6723   1
  -2   0   2 147.905 36.2439   1
  -2   0  -2 122.673 20.6354   1
  -2   0  -2 147.886 44.3308   3
  -2  -1   2 882.496 69.4614   1
  -2   1   2 855.978 67.4852   1
  -2   1  -2 823.580 73.3444   3
  -2  -1  -2 904.311 72.1292   3
   2   1   2 799.794 44.5994   2
   2  -1   2 835.634 55.8516   1
   2   1   2 866.924 49.5645   1
  -2   1  -2 851.320 50.2930   1
   2   2   2 700.424 44.0436   2
  -2   2  -2 698.841 67.7949   3
  -2  -2  -2 744.251 67.3464   3
   2  -2   2 775.372 58.7460   1
  -2   2  -2 722.992 50.0546   1
  -2   2   2 735.386 66.0816   1
   2   2  -2 670.641 59.7805   2
   2   2   2 665.864 43.3285   1
   2   3   2 1040.90 55.0552   1
   2   3   2 925.211 70.2466   3
   2  -3   2 982.829 72.7382   3
  -2  -3  -2 920.029 52.4796   2
  -2   3  -2 979.489 74.6822   3
   2  -3   2 961.077 65.1689   1
   2   3  -2 901.908 71.8795   2
  -2   3  -2 855.389 58.5812   1
  -2   3   2 994.318 75.0686   1
  -2  -3  -2 981.176 72.7673   3
   2   3   2 943.594 52.5429   2
  -2  -4  -2 418.521 38.7616   2
   2   4  -2 489.557 56.3298   2
   2   4   2 469.368 50.5845   3
   2  -4   2 456.301 53.6043   1
  -2   4   2 562.498 64.0926   1
   2  -4   2 457.755 52.4790   3
  -2   4  -2 515.434 55.4715   3
  -2  -4  -2 469.411 53.8988   3
  -2   4  -2 498.636 49.7023   1
   2   4   2 436.553 41.2459   2
  -2  -5  -2 21.4119 17.9742   2
   2  -5   2 15.5222 30.5742   1
   2   5  -2-4.41654 24.4883   2
  -2   5   2 18.7485 27.7601   1
   2   5   2 12.1782 18.6003   2
   2  -5   2 17.8455 22.3171   3
   2   5   2-1.53007 21.4733   3
  -2   5  -2-7.16026 20.5107   1
  -2   5  -2 44.3306 31.3130   3
  -2  -5  -2-22.2239 24.3142   3
  -2  -6  -2 4727.39 156.872   3
  -2   6  -2 4760.14 154.473   3
  -2   6  -2 4630.96 166.476   1
   2  -6   2 4662.40 163.627   1
   2   6   2 4834.34 153.476   3
   2  -6   2 4700.04 153.362   3
  -2   6   2 5087.88 191.681   1
   2   6   2 4325.09 137.595   2
   2  -6   2 4859.64 159.821   2
   2   6  -2 4812.18 171.971   2
  -2  -6  -2 4765.00 143.944   2
   2  -7   2 2306.62 120.819   2
   2  -7   2 2140.91 104.416   3
   2   7   2 2055.33 100.825   3
  -2   7  -2 2229.97 105.131   3
  -2   7  -2 2188.67 121.050   1
  -2  -7  -2 2227.10 106.865   3
  -2  -7  -2 2023.11 101.258   2
   2   7  -2 2241.90 123.865   2
  -2   7   2 2354.56 137.597   1
   2   7   2 2203.23 106.797   2
   2  -8   2 976.123 81.7302   2
  -2   8  -2 937.857 71.3586   3
   2  -8   2 977.701 71.3641   3
   2   8   2 990.645 70.8985   3
  -2   8  -2 1114.95 91.7404   1
  -2  -8  -2 963.361 75.0735   3
  -2   8   2 1138.25 100.274   1
   2   8  -2 1126.44 93.4530   2
   2   8   2 937.119 72.9700   2
  -2  -9   2 410.284 65.9330   2
   2   9   2 463.838 49.6208   3
   2  -9  -2 411.915 73.8411   1
   2   9  -2 469.344 63.0982   2
  -2   9  -2 472.811 64.9989   1
   2   9   2 428.297 56.3762   2
   2  -9   2 402.946 47.4114   3
   2  -9   2 440.473 63.7116   2
  -2   9  -2 465.777 52.3910   3
  -2  -9  -2 496.423 53.0380   3
  -2   9   2 459.452 73.2467   1
  -2 -10   2 177.732 47.6335   2
   2 -10  -2 159.557 48.6508   1
  -2 -10  -2 186.281 44.8786   2
   2 -10   2 159.740 46.6406   2
   2  10  -2 151.408 40.1154   2
   2 -10   2 178.332 32.7913   3
   2  10   2 188.599 35.5978   3
   2  10   2 232.756 45.0690   2
  -2  10   2 202.573 52.1733   1
  -2  10  -2 173.910 45.8379   1
   2 -11   2 1595.01 90.8137   3
   2  11   2 1461.99 85.1026   3
   2 -11  -2 1430.10 86.0374   3
   2 -11  -2 1500.81 129.500   1
  -2  11  -2 1419.37 118.960   1
   2  11  -2 1502.72 86.0076   3
  -2 -11   2 1523.41 121.407   2
  -2  11   2 1640.50 132.656   1
  -2 -11  -2 1384.41 105.905   2
   2  11  -2 1686.17 123.344   2
   2 -11   2 1467.77 116.256   2
   2  11   2 1465.55 107.809   2
  -2 -12   2-15.2209 36.5015   2
  -2 -12  -2 0.32857 27.0873   2
  -2  12  -2 11.2245 33.4019   1
   2 -12   2 16.4204 19.5458   3
   2  12   2 48.0515 22.1126   3
   2 -12   2-7.96605 32.8283   2
   2  12   2 0.33233 25.8961   2
   2 -12  -2 54.8783 43.3595   2
   2 -12  -2 11.1442 13.9334   3
   2  12  -2-9.50294 19.5504   3
  -2 -13   2 80.7740 45.4060   2
  -2 -13  -2 205.381 48.9845   2
   2 -13   2 147.865 29.7956   3
   2  13   2 141.579 30.0399   3
   2 -13   2 98.4364 42.9720   2
   2  13   2 113.129 39.7071   2
   2 -13  -2 186.375 63.3027   2
   2 -13  -2 169.760 29.5760   3
   2  13  -2 144.226 29.7893   3
   2 -14  -2 570.786 48.6582   3
  -2 -14   2 669.551 93.9051   2
  -2 -14  -2 450.360 73.5260   2
   2  14  -2 681.785 54.5979   3
   2 -14   2 534.148 86.0711   2
   2 -14  -2 589.018 92.2461   2
  -2 -15   2 116.299 54.5777   2
  -2 -15  -2 171.895 55.5970   2
   2 -15   2 255.070 68.2235   2
   2 -15  -2 168.608 24.8319   3
   2 -15  -2 213.373 64.8925   2
  -2 -16   2 444.390 85.1960   2
  -2 -16  -2 341.788 68.8194   2
   2 -16  -2 237.890 64.9522   2
   2 -16   2 313.657 72.0415   2
   2 -17   2 84.6712 58.4374   2
  -2 -17   2 59.7151 42.6665   2
  -2 -17  -2 133.478 52.2981   2
   2 -17  -2 110.916 55.6116   2
  -2 -18   2 27.9716 36.9956   2
  -2 -18  -2-6.63323 36.4960   2
   2 -18   2-33.2210 36.4143   2
   2 -18  -2 25.1322 49.9514   2
  -2 -19  -2 121.724 55.5928   2
   2 -19   2 167.785 69.7938   2
   2   0   3 13.9634 16.6203   1
  -2   0  -3-10.5547 33.0838   3
  -2   0   3-31.7032 26.1602   1
  -2   0  -3-1.03202 10.0293   1
   2   0   3 3.72612 10.7983   2
   2   1   3 247.990 25.7943   1
  -2  -1   3 199.781 42.1294   1
  -2   1   3 209.543 42.3885   1
   2   1   3 244.526 21.1224   2
  -2  -1  -3 216.227 48.9041   3
   2  -1   3 306.752 33.0199   1
  -2   1  -3 263.851 26.3351   1
  -2   1  -3 355.708 53.5399   3
  -2  -2  -3 3395.87 139.920   3
  -2   2  -3 3546.21 140.913   3
   2   2   3 3331.64 77.2790   2
   2  -2   3 3471.32 103.533   1
   2   2  -3 3562.93 139.890   2
  -2   2  -3 3497.40 99.7990   1
   2   2   3 3443.16 82.0124   1
  -2   2   3 3753.08 143.791   1
   2   3  -3 126.198 37.6258   2
   2  -3   3 93.1603 27.2788   1
  -2  -3  -3 135.276 38.3026   3
   2   3   3 109.424 20.8530   2
   2  -3   3 75.1685 27.7484   3
   2   3   3 137.364 37.4150   3
  -2   3  -3 94.4853 38.4395   3
  -2   3   3 108.651 36.1725   1
  -2   3  -3 64.4494 20.4624   1
   2   3   3 74.7342 18.9295   1
  -2  -4  -3 23.2894 14.0463   2
   2   4  -3-6.04103 27.7898   2
   2   4   3 32.8938 17.6952   2
   2  -4   3-8.39786 22.2216   3
   2   4   3-24.8857 25.9968   3
  -2   4   3 8.56792 31.0127   1
   2  -4   3 10.7858 21.5735   2
  -2  -4  -3-42.4081 29.2133   3
  -2   4  -3 3.49565 16.8929   1
  -2   4  -3 21.0084 29.0701   3
  -2  -5  -3 308.388 34.2944   2
   2   5  -3 236.980 43.7254   2
  -2   5   3 302.557 53.6740   1
   2   5   3 339.573 36.4182   2
   2   5   3 312.806 45.5007   3
  -2   5  -3 258.551 39.0801   1
   2  -5   3 329.956 42.5298   2
  -2   5  -3 250.934 42.1101   3
  -2  -5  -3 275.684 45.3592   3
  -2  -6  -3 71.8942 23.1562   2
  -2  -6  -3 52.3364 28.5116   3
   2   6  -3 95.5075 36.8821   2
  -2   6   3 85.3617 35.4747   1
   2  -6   3 69.3277 28.5732   2
   2   6   3 54.0113 20.5817   2
  -2   6  -3 52.1162 20.2658   1
   2   6   3 57.5494 29.6748   3
  -2   6  -3 58.9926 29.5751   3
   2   7   3 2301.62 113.063   3
  -2   7  -3 2288.37 113.192   3
  -2  -7  -3 2208.97 101.323   2
  -2   7  -3 2203.25 120.378   1
  -2  -7  -3 2310.94 115.371   3
   2   7  -3 2417.71 134.253   2
  -2   7   3 2327.74 137.903   1
   2   7   3 2022.97 97.3749   2
   2  -7   3 2240.06 113.285   2
  -2   8  -3 1832.82 102.290   3
   2   8   3 1912.00 104.475   3
  -2  -8  -3 1859.69 105.027   3
  -2   8  -3 1925.21 120.592   1
   2   8  -3 1978.20 123.576   2
  -2   8   3 1881.16 130.610   1
   2  -8   3 1713.76 105.999   2
   2   8   3 1727.35 97.0412   2
   2  -8  -3 1857.11 132.644   1
  -2  -9   3 477.481 67.2847   2
   2  -9  -3 558.277 77.7894   1
   2   9  -3 486.395 69.3003   2
  -2   9  -3 591.877 73.1081   1
   2   9   3 533.353 56.7801   3
   2  -9   3 415.161 59.5899   2
   2   9   3 565.286 62.2570   2
  -2   9  -3 471.304 53.6249   3
  -2  -9  -3 527.901 57.6231   3
  -2   9   3 508.366 71.7645   1
  -2 -10   3 379.458 61.2537   2
  -2 -10  -3 388.568 51.0511   3
   2  10   3 371.579 53.0360   2
   2 -10  -3 296.870 63.4903   1
  -2 -10  -3 409.776 57.7552   2
   2  10  -3 564.671 73.7438   2
  -2  10  -3 352.383 64.8484   1
   2 -10   3 402.473 63.2132   2
  -2  10  -3 345.295 47.0091   3
   2  10   3 457.013 53.8922   3
  -2  10   3 444.574 69.4570   1
  -2 -11   3 88.8946 41.6436   2
   2 -11  -3 144.594 50.5418   1
  -2 -11  -3 142.839 43.3147   2
  -2  11  -3 116.562 44.5355   1
   2 -11   3 98.8411 28.8317   3
   2  11   3 111.523 29.3099   3
   2 -11   3 88.3139 41.9671   2
   2  11   3 145.813 39.9454   2
  -2  11  -3 74.0720 28.2332   3
  -2 -11  -3 99.0824 25.9897   3
  -2  11   3 97.9757 41.0238   1
   2  11  -3 126.124 40.9256   2
  -2 -12   3 1105.21 108.906   2
   2 -12  -3 1069.92 112.691   1
  -2  12  -3 1079.56 77.8958   3
   2 -12   3 1060.22 102.492   2
  -2  12  -3 1233.26 115.909   1
  -2 -12  -3 1150.65 99.8776   2
   2  12   3 1140.53 100.312   2
   2 -12  -3 1175.10 122.961   2
  -2 -13   3 3047.56 186.279   2
   2 -13   3 2945.17 177.689   2
   2 -13  -3 3221.35 130.046   3
   2  13   3 3009.20 170.818   2
   2 -13  -3 3266.31 202.166   2
  -2 -13  -3 3017.19 167.691   2
  -2 -14   3 188.078 62.1396   2
  -2 -14  -3 206.841 54.8945   2
   2 -14   3 171.812 54.9634   2
   2 -14  -3 195.322 61.9919   2
   2 -14  -3 172.512 28.6551   3
   2  14  -3 164.662 32.1197   3
   2 -15  -3 1471.85 83.0931   3
  -2 -15   3 1220.14 128.382   2
  -2 -15  -3 1280.41 120.558   2
   2 -15   3 1486.22 136.093   2
   2 -15  -3 1410.60 142.693   2
  -2 -16   3 21.8640 42.7029   2
   2 -16   3 71.1033 52.6684   2
  -2 -16  -3 44.7726 33.6859   2
   2 -16  -3 79.4287 53.9512   2
  -2 -17   3 75.4544 48.7923   2
  -2 -17  -3-8.98720 32.2394   2
   2 -17   3 127.668 55.5977   2
   2 -17  -3 154.169 62.6965   2
  -2 -18   3 71.2256 43.2527   2
  -2 -18  -3 138.852 56.4522   2
   2 -18   3 120.950 51.6465   2
   2 -18  -3 130.740 58.6715   2
  -2 -19  -3 449.907 86.2530   2
   2 -19   3 672.562 111.628   2
  -2   0   4 944.054 78.4367   1
  -2   0  -4 689.153 29.6387   1
   2   0   4 755.140 33.5308   1
  -2   0  -4 846.736 79.1730   3
   2   1   4 30.8950 8.25631   1
   2  -1   4 30.5297 8.60975   2
  -2   1   4 34.1253 24.3997   1
  -2   1  -4 20.7159 31.7347   3
  -2  -1  -4 19.8830 29.4820   3
  -2   1  -4 18.1020 9.40271   1
  -2   2  -4 2798.16 132.763   3
  -2  -2  -4 2591.37 129.339   3
   2   2  -4 2641.07 128.610   2
   2   2   4 2418.66 52.4659   1
  -2   2  -4 2642.85 82.2273   1
   2  -2   4 2625.23 66.5958   2
  -2   2   4 2702.36 132.697   1
   2   3   4 5029.70 180.602   3
  -2  -3  -4 5119.39 179.730   3
  -2   3  -4 4779.19 174.714   3
   2   3  -4 5098.34 178.495   2
  -2   3  -4 4958.01 128.459   1
   2  -3   4 5116.80 109.718   2
   2   3   4 4758.27 89.2377   2
   2   3   4 4632.34 80.7340   1
  -2   3   4 5030.34 183.133   1
   2   4   4 477.527 31.3315   1
   2   4  -4 490.209 60.7114   2
   2   4   4 505.199 59.1384   3
   2  -4   4 451.903 39.9615   2
  -2  -4  -4 457.602 57.4413   3
  -2   4   4 485.218 61.9654   1
  -2  -4  -4 483.089 33.6502   2
  -2   4  -4 513.964 47.9084   1
   2   4   4 474.501 35.1123   2
  -2   4  -4 418.156 55.7242   3
  -2  -5  -4 247.253 28.2602   2
   2   5  -4 335.920 55.0781   2
   2   5   4 170.581 27.2722   2
  -2  -5  -4 145.737 32.6249   3
   2   5   4 206.528 41.0478   3
   2  -5   4 217.272 32.4969   2
  -2   5  -4 264.855 40.1647   1
  -2   5   4 226.204 49.7274   1
  -2   5  -4 174.298 38.4294   3
   2  -5  -4 256.700 54.1452   1
  -2  -6  -4 1.39018 13.9013   2
   2   6  -4 5.08682 24.8593   2
  -2   6  -4 3.46399 30.1927   3
  -2   6  -4-20.4118 19.9691   1
   2   6   4 12.7148 22.0895   3
   2  -6   4-29.9282 25.9740   2
  -2  -6  -4-33.0835 29.9017   3
   2  -6  -4 6.36126 39.7512   1
  -2   6   4 9.80384 32.7326   1
   2   6   4 36.5418 21.2097   2
   2   7  -4 597.044 70.7168   2
  -2   7   4 659.948 78.4193   1
  -2   7  -4 500.026 58.8177   1
  -2   7  -4 614.424 67.4702   3
   2  -7   4 513.072 56.6002   2
   2  -7  -4 500.809 76.0351   1
   2   7   4 392.987 53.1155   3
   2   7   4 516.990 52.3988   2
  -2  -7  -4 555.906 63.4345   3
  -2  -7  -4 523.498 49.7098   2
  -2  -7   4 450.475 65.3766   2
   2  -8  -4 189.369 56.8297   1
  -2   8   4 115.346 47.7509   1
  -2  -8  -4 175.498 34.6686   2
   2   8  -4 111.802 36.0272   2
   2   8   4 123.369 34.1848   3
  -2   8  -4 104.429 34.3049   1
  -2   8  -4 105.826 35.5323   3
  -2  -8   4 172.215 48.6808   2
  -2  -8  -4 133.575 36.4289   3
   2   8   4 137.426 32.3771   2
   2  -8   4 208.513 44.2998   2
   2   9   4 2456.02 125.026   3
  -2   9  -4 2398.06 123.478   3
  -2  -9  -4 2533.05 129.689   3
   2  -9  -4 2670.63 160.664   1
  -2   9  -4 2621.71 144.808   1
  -2  -9   4 2606.48 151.737   2
   2   9  -4 2665.87 153.172   2
  -2   9   4 2550.97 156.449   1
   2  -9   4 2414.38 129.292   2
   2   9   4 2425.11 121.872   2
  -2 -10   4-13.7142 33.4852   2
  -2 -10  -4 49.6701 28.3480   2
   2 -10  -4 116.211 52.6208   1
   2  10  -4 69.4550 33.7195   2
  -2  10  -4 95.3689 37.7696   1
  -2  10  -4 37.6520 29.5777   3
  -2 -10  -4 65.1913 25.7918   3
   2  10   4 84.0664 31.9109   2
   2 -10   4 47.7528 32.9108   2
  -2  10   4 120.757 49.9786   1
  -2  11  -4 1965.95 111.728   3
  -2 -11  -4 2063.51 116.987   3
   2 -11  -4 1934.79 147.280   1
  -2  11  -4 1949.71 138.234   1
  -2 -11   4 2000.15 144.520   2
  -2 -11  -4 1883.64 119.134   2
   2 -11   4 2008.51 132.840   2
   2  11   4 1967.93 123.761   2
   2 -12  -4-19.9710 44.3286   1
  -2 -12  -4-4.85658 25.9826   2
   2 -12   4-12.8281 30.2763   2
  -2  12  -4-12.2261 28.6549   1
  -2  12  -4-5.37599 21.0710   3
  -2 -12  -4-4.82075 16.4064   3
   2  12   4 52.1519 30.8059   2
  -2 -12   4-21.9563 44.1801   2
  -2 -13   4 5.26327 31.3895   2
   2 -13  -4 32.9751 38.3138   1
   2  13   4-18.8082 27.4090   1
  -2 -13  -4-63.9689 40.6494   2
   2 -13   4-4.93123 33.9653   2
   2 -13  -4-11.6133 35.9039   2
  -2  13  -4 32.9395 22.5091   3
  -2 -13  -4 4.66947 22.7475   3
  -2 -14   4 83.3094 47.7079   2
   2  14   4-36.2923 32.1419   1
  -2 -14  -4 31.3787 31.3059   2
   2 -14  -4-14.9723 35.5086   2
   2 -14   4 45.7608 40.2743   2
  -2  14  -4-16.8126 21.9169   3
  -2 -14  -4-8.67592 16.3312   3
  -2 -15   4 32.1664 36.2274   2
  -2 -15  -4 33.3905 33.1786   2
   2 -15   4 44.6607 38.5393   2
   2 -15  -4 105.900 49.5760   2
  -2 -16   4 206.906 69.1116   2
  -2 -16  -4 148.822 47.9046   2
   2 -16   4 96.9243 42.8193   2
   2 -16  -4 133.509 55.6492   2
  -2 -17   4 266.418 75.0373   2
  -2 -17  -4 223.279 62.6865   2
   2 -17   4 259.146 65.4656   2
   2 -17  -4 261.412 75.8750   2
  -2 -18   4-20.7222 44.6201   2
  -2 -18  -4 142.153 53.3799   2
   2 -18   4 157.278 62.5217   2
   2 -18  -4 243.440 71.1695   2
  -2 -19  -4 242.996 65.7756   2
   2 -19   4 327.053 83.3119   2
  -2   0   5 7.88591 25.1223   1
   2   0  -5-41.7792 32.9696   1
   2   1  -5 174.102 42.6520   1
   2  -1  -5 138.755 44.3109   1
  -2   1   5 179.048 42.7191   1
  -2  -1  -5 110.677 39.1989   3
   2   1  -5 127.179 36.6628   2
  -2   1  -5 172.695 45.9082   3
  -2   1  -5 122.847 14.0630   1
  -2   2  -5 1051.39 92.4419   3
  -2  -2  -5 1123.65 92.7770   3
  -2   2   5 1097.77 90.1631   1
   2   2  -5 1008.22 84.6567   2
   2  -2   5 829.462 29.8864   2
  -2   2  -5 944.465 46.2716   1
   2  -2  -5 998.963 89.0500   1
   2   2  -5 978.202 83.8693   1
   2   3  -5 404.188 55.5403   2
   2  -3  -5 366.958 61.7630   1
  -2   3   5 385.544 57.8395   1
   2  -3   5 354.361 56.3824   3
   2   3   5 400.354 61.1789   3
  -2   3  -5 321.931 55.4973   3
  -2  -3  -5 338.085 56.0746   3
  -2   3  -5 332.350 33.0327   1
   2  -3   5 355.587 27.5012   2
   2   3  -5 233.499 47.1261   1
  -2   4  -5 7.21918 17.5927   1
  -2  -4  -5 9.62366 8.06806   2
   2   4  -5 28.2315 31.7576   2
   2   4   5 9.41229 6.06609   1
   2  -4   5 17.6650 15.0949   2
   2  -4   5 41.4910 27.1070   3
   2   4   5 38.5773 30.2002   3
  -2  -4  -5 42.4584 29.8592   3
   2   4  -5 18.6526 27.7902   1
   2  -4  -5 6.28910 31.8526   1
  -2   4  -5 37.7202 31.9357   3
   2   4   5 12.4980 7.03283   1
  -2   4   5 87.3498 38.2772   1
   2   5  -5 789.504 78.4966   2
   2  -5   5 829.585 82.7610   3
   2   5   5 848.505 82.7679   3
  -2  -5  -5 928.072 85.7954   3
  -2   5  -5 679.922 73.7718   3
   2   5  -5 822.627 80.0283   1
   2  -5  -5 782.915 84.6384   1
  -2   5   5 785.709 81.9108   1
   2   5   5 716.848 39.7975   1
  -2   5  -5 673.419 58.9732   1
  -2  -5  -5 763.361 44.4189   2
   2  -5   5 824.451 55.0245   2
   2   6  -5 883.246 87.7256   1
   2  -6   5 984.563 88.8862   3
   2   6   5 954.445 86.8349   3
  -2  -6  -5 852.386 84.6431   3
   2   6   5 857.519 49.7781   1
  -2   6  -5 815.711 80.7381   3
  -2   6  -5 868.451 70.7952   1
   2   6  -5 938.452 88.7086   2
  -2  -6  -5 883.829 54.7660   2
   2  -6   5 831.456 62.0743   2
  -2   6   5 1065.37 97.7601   1
   2  -6  -5 781.704 84.0234   1
   2  -7   5-4.30979 21.0452   2
   2   7   5 19.7550 19.3424   1
   2   7  -5-28.4983 32.1800   2
  -2  -7  -5 22.2245 16.5124   2
  -2   7  -5 22.6977 18.0903   1
  -2   7   5 26.7977 31.7151   1
   2  -7  -5 20.5899 38.8732   1
  -2  -7  -5 6.83653 25.1123   3
  -2  -7   5 2.65821 32.5114   2
  -2   7  -5 8.16188 29.1433   3
   2   8   5 284.121 37.3109   1
  -2  -8  -5 318.262 40.8901   2
   2   8  -5 351.020 59.8064   2
  -2   8   5 394.238 66.9779   1
  -2   8  -5 320.922 51.0804   1
   2  -8   5 296.560 46.5694   2
   2  -8  -5 348.593 70.3858   1
  -2   8  -5 282.605 50.9699   3
  -2  -8  -5 313.352 53.0722   3
  -2  -8   5 294.816 56.4231   2
   2   9   5 554.923 56.8839   1
  -2   9   5 489.425 73.9044   1
   2   9  -5 531.795 72.3931   2
  -2   9  -5 442.050 62.3860   1
   2  -9  -5 386.086 68.7664   1
   2  -9   5 413.561 55.8791   2
  -2  -9   5 588.039 77.2566   2
  -2   9  -5 381.033 56.0497   3
  -2  -9  -5 594.571 70.3196   3
  -2 -10   5 151.238 49.1485   2
  -2  10   5 120.309 44.0153   1
   2  10   5 125.798 34.8399   1
  -2 -10  -5 132.393 33.0470   2
   2 -10  -5 47.3062 42.3866   1
  -2  10  -5 74.3836 28.8289   1
  -2 -10  -5 120.913 35.3594   3
   2 -10   5 73.4756 33.3086   2
  -2  10  -5 172.194 42.7635   3
  -2 -11   5 62.1447 42.4271   2
  -2 -11  -5 33.6913 24.6731   3
   2  11   5 33.5035 27.6647   1
   2 -11  -5 15.2980 36.4985   1
  -2 -11  -5 43.3832 23.4766   2
  -2  11  -5 34.6325 25.2525   1
   2 -11   5-7.43547 27.4015   2
  -2  11  -5 41.2767 32.2310   3
  -2 -12   5 264.501 62.8280   2
   2 -12  -5 159.888 58.5783   1
   2  12   5 234.195 43.6102   1
  -2 -12  -5 209.154 46.5611   2
  -2  12  -5 277.480 57.0688   1
   2 -12   5 262.303 54.2194   2
  -2  12  -5 209.725 40.3039   3
  -2 -12  -5 266.699 48.7624   3
  -2 -13   5-20.8737 31.2074   2
   2 -13  -5-0.39212 40.4661   1
   2  13   5-5.30606 31.7110   1
  -2 -13  -5-3.24248 30.1701   2
   2 -13   5 29.7989 28.4642   2
  -2  13  -5 40.9004 28.9661   3
  -2 -13  -5 6.01839 19.4411   3
  -2 -14   5 104.598 50.6993   2
  -2 -14  -5 119.338 32.1089   3
   2  14   5 119.446 38.8644   1
  -2 -14  -5 45.3230 30.0544   2
   2 -14   5 61.2087 40.9582   2
   2 -14  -5 139.152 54.3496   2
  -2  14  -5 72.7710 29.7706   3
  -2 -15   5-5.97788 32.4837   2
  -2 -15  -5 30.2923 29.2544   2
   2 -15   5 52.9090 43.3066   2
   2 -15  -5-29.8931 48.6307   2
  -2  15  -5-2.96002 21.0759   3
  -2 -15  -5 21.8167 22.1334   3
   2 -16   5 1574.90 144.844   2
  -2 -16   5 1505.21 156.034   2
  -2 -16  -5 1272.01 124.964   2
   2 -16  -5 1523.56 156.628   2
  -2 -17   5 265.594 76.9649   2
  -2 -17  -5 376.953 75.7667   2
   2 -17   5 397.095 82.0420   2
   2 -17  -5 427.191 86.4273   2
  -2 -18  -5 101.624 51.4939   2
   2 -18   5 135.055 58.2333   2
  -2 -19  -5 275.579 68.8734   2
   2 -19   5 311.237 82.6142   2
  -2   0   6 1600.21 108.182   1
  -2   0  -6 1732.52 120.037   3
   2   0  -6 1591.37 112.759   1
  -2   1   6 427.527 61.0433   1
   2  -1  -6 439.503 63.4200   1
  -2   1  -6 437.032 69.3123   3
  -2  -1  -6 382.632 62.9311   3
   2   1  -6 335.445 56.9095   1
   2   1  -6 418.596 60.9077   2
  -2   2   6 23.4784 25.7093   1
   2  -2  -6 19.4130 32.0947   1
   2   2  -6 20.0899 33.8577   1
  -2  -2  -6-24.8130 38.2274   3
  -2   2  -6 16.2359 34.2826   3
  -2   2  -6 30.4176 10.7778   1
   2   2  -6-0.80178 26.3660   2
  -2   3  -6 3568.75 170.832   3
  -2  -3  -6 3382.04 167.281   3
   2   3  -6 3672.08 169.252   2
   2  -3   6 3467.80 73.5755   2
  -2   3  -6 3788.04 103.097   1
   2  -3  -6 3608.20 171.296   1
  -2   3   6 4036.57 178.033   1
   2   3  -6 3398.06 162.790   1
   2   4  -6 897.550 86.2242   1
  -2   4  -6 780.578 82.5193   3
  -2  -4  -6 770.328 85.2121   3
  -2   4  -6 744.764 54.0960   1
   2   4  -6 902.440 85.8949   2
   2  -4   6 764.984 43.5607   2
   2  -4  -6 700.517 80.9833   1
  -2   4   6 926.385 88.7852   1
  -2   5   6 488.276 72.7879   1
   2   5  -6 387.708 61.1788   2
   2  -5   6 408.438 39.6781   2
  -2   5  -6 386.404 45.3988   1
  -2   5  -6 423.277 64.3451   3
  -2  -5  -6 365.653 62.7363   3
   2  -5  -6 359.030 64.4426   1
  -2  -5  -6 362.693 28.6766   2
   2   5  -6 357.858 57.3665   1
   2   6  -6 82.1166 35.0562   2
  -2  -6  -6 105.198 20.2960   2
   2  -6   6 55.9582 21.8349   2
  -2   6  -6 86.0498 26.2157   1
  -2   6  -6 92.9183 38.8131   3
  -2  -6  -6 157.939 43.6294   3
   2  -6  -6 134.772 47.3905   1
   2   6   6 115.724 18.4604   1
  -2   6   6 117.681 34.5336   1
   2   6  -6 41.2193 33.2044   1
   2   7  -6 133.726 37.2308   2
  -2  -7  -6 58.6507 18.1137   2
   2  -7   6 61.1243 25.3403   2
  -2   7  -6 67.6283 25.4076   1
  -2  -7  -6 46.1417 31.2581   3
   2   7   6 84.7470 21.7193   1
  -2   7  -6 85.9351 43.5340   3
  -2   7   6 77.0460 35.5797   1
   2  -7  -6 19.9197 37.9187   1
   2   7  -6 110.653 41.0068   1
   2   8  -6 192.094 49.3573   2
  -2  -8  -6 141.653 29.8495   2
  -2  -8  -6 48.9608 32.8899   3
   2  -8   6 148.800 37.5590   2
  -2   8  -6 101.066 28.7994   1
   2   8   6 99.5295 24.4985   1
   2  -8  -6 205.577 58.6393   1
  -2   8   6 81.8806 44.5230   1
  -2   8  -6 107.559 44.1487   3
  -2  -8   6 133.738 48.7985   2
  -2   9  -6 384.072 57.6443   1
   2  -9   6 413.381 54.3525   2
   2  -9  -6 413.776 75.1535   1
  -2   9   6 492.244 77.3723   1
  -2   9  -6 419.494 63.5664   3
  -2  -9  -6 384.271 61.3988   3
   2   9   6 391.328 46.8163   1
  -2  -9   6 464.573 75.2024   2
  -2  10  -6 1803.58 122.585   3
  -2 -10  -6 1819.58 125.008   3
  -2  10  -6 1929.62 131.204   1
   2 -10  -6 1824.94 146.764   1
   2  10   6 1856.18 103.762   1
  -2 -10   6 1803.62 144.551   2
   2 -10   6 2041.24 123.998   2
   2 -11  -6 808.563 99.1425   1
   2 -11   6 799.591 83.6519   2
  -2 -11  -6 884.712 87.8153   3
   2  11   6 869.570 77.2943   1
  -2  11  -6 821.951 83.9697   3
  -2  11  -6 886.514 94.1374   1
  -2 -11  -6 797.998 76.3909   2
  -2 -11   6 753.029 98.2188   2
   2 -12  -6 319.373 68.8251   1
  -2 -12  -6 342.917 54.3171   2
   2 -12   6 315.693 54.9523   2
   2  12   6 311.036 49.5460   1
  -2  12  -6 335.759 55.8806   3
  -2 -12  -6 378.426 59.0244   3
  -2 -12   6 337.221 68.6496   2
  -2 -13   6 62.9087 39.9029   2
   2 -13  -6 51.9552 38.9425   1
  -2 -13  -6 32.6225 32.7235   2
   2 -13   6 48.9639 33.3773   2
   2  13   6 76.6967 34.9209   1
  -2  13  -6 47.1360 29.9857   3
  -2 -13  -6 24.8322 22.1934   3
  -2 -14   6-37.3436 45.8611   2
  -2 -14  -6 13.8254 25.0895   2
   2 -14   6 85.8967 42.8159   2
  -2  14  -6 27.3543 24.4224   3
  -2 -14  -6-11.1375 19.9420   3
   2 -14  -6 83.5133 49.4679   2
  -2 -15   6 287.531 73.9631   2
  -2 -15  -6 353.073 68.7170   2
   2 -15   6 281.426 63.5745   2
   2 -15  -6 430.457 86.7922   2
  -2  15  -6 362.560 55.4626   3
  -2 -15  -6 300.114 50.8359   3
  -2 -16   6 442.886 91.4643   2
  -2 -16  -6 408.596 72.8561   2
   2 -16   6 352.365 72.1674   2
   2 -16  -6 446.406 90.8000   2
  -2 -17  -6 34.5880 32.8190   2
   2 -17   6-47.7691 42.6455   2
  -2 -18  -6 680.982 102.563   2
   2 -18   6 688.629 109.384   2
  -2 -19  -6-19.9500 37.1823   2
   2   0  -7-2.17208 30.1417   1
  -2   0  -7-60.1895 41.1296   3
  -2   1   7 2941.57 153.747   1
  -2   1  -7 2609.30 157.933   3
  -2  -1  -7 2754.68 162.350   3
   2   1  -7 2894.21 154.545   2
   2  -1  -7 2424.37 141.949   1
   2   1  -7 2579.71 147.262   1
   2   2  -7 20.0768 28.8800   2
   2   2  -7 34.5345 32.2969   1
   2  -2  -7 40.2462 41.3550   1
  -2   2  -7 55.3761 43.2299   3
  -2   2  -7 10.3580 4.59883   1
  -2  -2  -7 12.1866 37.0480   3
  -2   2   7 28.9895 26.9703   1
   2  -3  -7-20.6326 30.5340   1
   2   3  -7 12.4539 25.0586   2
  -2   3   7 1.08599 25.8936   1
   2   3  -7 36.5278 38.4115   1
  -2   3  -7 31.2456 37.3795   3
  -2   3  -7 11.9056 11.1782   1
  -2  -3  -7 4.84699 34.9042   3
   2   4  -7 440.741 69.1545   2
  -2   4  -7 417.788 67.5945   3
  -2   4  -7 382.798 39.1363   1
  -2  -4  -7 303.996 58.9487   3
  -2   4   7 349.833 58.2033   1
   2   4  -7 375.445 61.5837   1
   2  -4   7 364.870 28.8414   2
   2  -4  -7 299.859 58.5494   1
  -2   5  -7-25.0248 36.4259   3
   2  -5   7 27.5575 16.6363   2
  -2  -5  -7 13.8757 7.01287   2
   2   5  -7 49.3817 35.3099   2
   2   5  -7 61.2699 43.2185   1
  -2   5   7 19.0117 29.0193   1
  -2   5  -7 5.87637 15.4014   1
  -2  -5  -7 44.1018 34.8176   3
   2  -5  -7 26.3433 33.3020   1
  -2   6   7 478.078 72.5356   1
   2  -6   7 412.892 41.3265   2
   2   6  -7 580.368 79.1606   2
  -2   6  -7 413.306 49.7746   1
  -2  -6  -7 393.938 65.6950   3
  -2   6  -7 439.549 69.5540   3
   2  -6  -7 471.337 74.7384   1
  -2  -6  -7 429.477 33.8555   2
   2   6  -7 538.063 76.3910   1
   2   7  -7 1417.25 120.685   1
  -2   7  -7 1486.17 120.108   3
  -2  -7  -7 1491.71 120.817   3
  -2   7  -7 1370.63 94.1826   1
   2  -7   7 1597.44 88.6302   2
  -2  -7  -7 1559.58 72.8834   2
  -2   7   7 1561.88 127.157   1
   2  -7  -7 1400.39 121.114   1
   2  -8   7 235.402 39.9864   2
  -2  -8  -7 270.446 36.1106   2
  -2   8  -7 268.426 48.3262   1
   2  -8  -7 174.876 50.5913   1
  -2   8  -7 224.631 51.4183   3
  -2  -8  -7 246.120 56.9121   3
   2   8  -7 223.977 56.2891   1
  -2   8   7 191.729 45.9635   1
   2  -9   7 78.0754 30.6937   2
  -2   9  -7 95.8101 33.7360   1
  -2  -9  -7 80.3576 41.5983   3
   2  -9  -7 57.8717 41.0226   1
  -2   9  -7 76.0168 37.9492   3
   2   9   7 49.5505 22.2026   1
   2 -10   7 87.3237 32.2216   2
  -2  10  -7 25.2753 24.3229   1
   2 -10  -7 110.301 44.3416   1
  -2  10  -7 108.804 41.5690   3
  -2 -10  -7 91.0799 34.9078   3
   2  10   7 148.654 30.8937   1
  -2 -10   7 87.1358 46.5527   2
  -2  11  -7 68.8592 35.6486   3
  -2 -11  -7 74.1311 39.0679   3
   2 -11   7 50.2948 34.1103   2
   2 -11  -7 85.2888 51.0006   1
  -2  11  -7 90.9653 38.7235   1
  -2 -11  -7 100.046 31.5531   2
   2  11   7 56.9279 27.1589   1
  -2 -11   7 50.0966 37.5721   2
   2 -12  -7 13.2403 45.5255   1
   2 -12   7-17.5792 29.1933   2
  -2 -12  -7-46.6122 26.9318   2
  -2 -12  -7-5.74656 21.6831   3
  -2  12  -7 5.39896 27.3396   3
  -2 -12   7 64.0829 42.5358   2
   2 -13  -7 435.501 82.7485   1
   2 -13   7 369.430 64.9406   2
  -2 -13  -7 339.639 56.5118   2
  -2  13  -7 408.709 62.8512   3
  -2 -13  -7 532.900 73.0548   3
  -2 -13   7 356.906 78.5897   2
   2 -14  -7 77.4282 50.9007   1
   2 -14   7 64.9688 41.5692   2
  -2 -14  -7 62.9141 33.5227   2
  -2  14  -7 89.0446 36.9964   3
   2 -14  -7 80.6269 47.7436   2
  -2 -14   7 73.5418 45.6771   2
   2 -15   7-15.5983 36.5584   2
  -2 -15  -7 1.89784 27.0092   2
  -2 -15  -7 48.4996 28.0243   3
   2 -15  -7 84.8675 45.5939   2
  -2 -15   7-12.4064 44.5932   2
  -2 -16   7 224.091 80.7646   2
   2 -16   7 272.701 69.2695   2
  -2 -16  -7 261.284 60.7663   2
   2 -16  -7 374.425 86.7608   2
   2 -17   7 706.122 105.167   2
  -2 -17  -7 526.068 87.1302   2
   2 -18   7 112.595 57.1098   2
  -2 -18  -7 10.1184 36.2971   2
   2   0  -8-17.5283 28.2270   1
  -2   0  -8 43.8768 38.0193   3
   2   0  -8 36.5843 30.1208   2
   2  -1  -8 0.88499 32.3021   1
  -2   1  -8 34.7969 45.2451   3
  -2  -1  -8 66.9689 44.3809   3
   2   1  -8 58.1549 40.0929   1
   2   1  -8 25.9041 25.8053   2
  -2   2   8 2213.92 140.600   1
  -2   2  -8 2005.45 146.017   3
  -2  -2  -8 2102.94 149.038   3
   2   2  -8 1893.18 132.723   2
   2  -2  -8 1893.40 132.157   1
   2   2  -8 1800.31 128.505   1
   2   3  -8 132.314 44.8114   2
   2   3  -8 85.9487 37.0778   1
  -2   3  -8 131.529 47.7528   3
  -2  -3  -8 93.8659 48.6900   3
  -2   3  -8 65.8055 14.3131   1
  -2   3   8 98.4232 39.0121   1
  -2   3  -8 67.4853 12.9193   1
   2  -3  -8 65.5443 37.5612   1
   2   4  -8 648.999 80.8844   2
  -2   4   8 714.636 81.9514   1
   2   4  -8 623.150 77.7832   1
  -2   4  -8 557.530 83.7525   3
  -2  -4  -8 594.135 86.7500   3
  -2   4  -8 667.823 48.6565   1
   2  -4  -8 485.059 71.3265   1
  -2   5  -8 636.256 88.3433   3
  -2  -5  -8 742.039 94.8950   3
  -2   5   8 708.793 84.7822   1
   2  -5  -8 634.555 83.6333   1
  -2   5  -8 690.541 55.9580   1
   2  -5   8 661.499 44.9432   2
   2   5  -8 576.861 77.7492   1
   2   6  -8 723.956 87.1439   1
  -2  -6  -8 861.514 99.7063   3
   2  -6  -8 738.634 90.5324   1
  -2   6  -8 822.165 100.200   3
  -2   6  -8 812.287 67.4747   1
   2  -6   8 840.187 57.2622   2
  -2  -6  -8 744.816 38.7083   2
  -2   6   8 997.872 100.804   1
   2  -7   8 385.855 44.5107   2
  -2   7  -8 371.225 51.5080   1
  -2  -7  -8 390.154 68.8146   3
   2  -7  -8 405.813 70.5347   1
   2   7  -8 313.934 60.9435   1
  -2  -7  -8 331.696 33.0315   2
  -2   7  -8 288.483 61.5095   3
   2  -8   8 269.064 43.3883   2
  -2   8  -8 274.112 63.2643   3
  -2  -8  -8 282.753 34.7946   2
  -2   8  -8 213.050 44.0055   1
   2  -8  -8 214.369 56.5740   1
   2   8  -8 274.439 62.3455   1
  -2  -8  -8 232.491 60.6545   3
   2  -9   8 248.529 43.8167   2
  -2  -9  -8 293.842 37.9630   2
  -2   9  -8 291.603 50.7732   1
   2   9  -8 248.328 58.0800   1
   2  -9  -8 251.696 61.6885   1
  -2   9  -8 226.474 55.9876   3
  -2  -9  -8 293.462 64.2472   3
   2 -10   8 512.058 63.9982   2
  -2  10  -8 437.225 64.7920   1
   2 -10  -8 363.231 73.9618   1
   2  10  -8 419.784 74.8841   1
  -2  10  -8 438.861 72.6550   3
  -2 -10  -8 549.964 81.1473   3
   2 -11   8 6.77755 25.9108   2
   2 -11  -8 30.2534 38.8871   1
  -2  11  -8-8.27413 18.4232   1
  -2 -11  -8 46.3698 25.6716   2
  -2 -11  -8 47.3362 30.9839   3
  -2  11  -8 46.1075 37.8867   3
  -2  12  -8 60.4465 31.5096   3
   2 -12   8 100.090 40.7356   2
   2 -12  -8 20.3629 33.5787   1
  -2 -12  -8 111.394 33.1756   2
  -2 -12   8 30.6474 36.9108   2
  -2 -12  -8 81.5961 31.4070   3
   2 -13  -8 184.752 58.9371   1
   2 -13   8 49.5616 33.5295   2
  -2 -13  -8 78.6124 30.9486   2
  -2  13  -8 50.2361 34.3507   3
  -2 -13  -8 100.289 38.2358   3
  -2 -13   8-8.69977 34.8696   2
   2 -14  -8-47.2721 49.5275   1
   2 -14   8 10.1872 27.7261   2
  -2 -14  -8 6.70853 20.4446   2
  -2  14  -8-45.9190 32.1176   3
  -2 -14  -8 38.3433 29.4438   3
   2 -14  -8 75.9286 46.9650   2
  -2 -14   8-62.9200 37.8383   2
   2 -15   8 36.5373 32.3309   2
  -2 -15  -8 63.9209 29.5529   2
  -2 -15  -8 153.883 46.7242   3
   2 -15  -8 13.2091 38.4735   2
  -2 -15   8 48.7086 43.9137   2
   2 -16   8 46.3025 35.5704   2
   2 -17   8 350.854 81.5573   2
   2   0  -9-13.8804 28.9142   1
  -2   0  -9-18.9182 36.2193   3
   2   0  -9 29.8484 29.0576   2
   2  -1  -9 310.268 60.8802   1
  -2   1  -9 280.992 65.0079   3
  -2  -1  -9 339.262 72.0883   3
   2   1  -9 220.592 56.0811   1
   2  -1  -9 338.774 61.6504   2
   2  -2  -9 254.196 54.3668   1
  -2   2  -9 200.111 53.1253   3
  -2  -2  -9 247.072 61.3344   3
   2   2  -9 252.233 55.2499   1
   2   3  -9 93.7700 44.5555   1
  -2   3   9 52.0325 30.2985   1
  -2   3  -9 60.9117 38.7772   3
  -2  -3  -9 62.3554 42.2993   3
   2  -3  -9 48.1012 28.7337   1
  -2   3  -9 63.9210 9.96290   1
  -2   4  -9 18.4353 11.2101   1
   2   4  -9-38.2835 37.2837   1
  -2   4  -9-4.37112 9.40230   1
  -2   4  -9-7.71993 35.6515   3
  -2  -4  -9-3.04067 35.9554   3
   2  -4  -9-3.89742 29.6844   1
  -2   4   9-12.2218 30.5108   1
  -2   5  -9 326.488 40.3067   1
  -2   5  -9 204.947 59.5843   3
  -2  -5  -9 392.169 75.2715   3
   2   5  -9 215.924 53.3487   1
   2  -5  -9 250.959 56.5216   1
  -2   6  -9 50.9396 20.2308   1
  -2   6  -9 3.88279 35.0274   3
  -2  -6  -9 33.2980 40.6465   3
   2  -6  -9-20.2569 38.2562   1
   2   6  -9 3.32707 26.9870   1
  -2  -7  -9 152.634 19.3901   2
   2   7  -9 139.546 42.9101   1
  -2   7  -9 138.241 33.0974   1
   2  -7  -9 158.348 55.6070   1
  -2   7  -9 203.889 59.5541   3
  -2  -7  -9 200.728 61.1273   3
   2  -7   9 133.776 28.0749   2
   2   8  -9 1073.90 114.998   1
  -2   8  -9 820.280 102.665   3
  -2  -8  -9 839.473 104.556   3
   2  -8  -9 879.455 107.408   1
  -2   8  -9 889.403 81.4739   1
   2  -8   9 859.139 69.5880   2
  -2  -8  -9 938.524 57.1045   2
   2  -9   9 491.379 59.3108   2
  -2   9  -9 573.792 69.8840   1
   2   9  -9 517.049 83.9055   1
   2  -9  -9 484.721 82.7542   1
  -2   9  -9 457.654 77.5613   3
  -2  -9  -9 511.289 47.8161   2
  -2  -9  -9 499.957 80.5852   3
   2 -10   9 643.223 70.4152   2
  -2  10  -9 681.360 81.1464   1
   2 -10  -9 669.966 98.7768   1
  -2  10  -9 637.448 91.1915   3
  -2 -10  -9 668.969 94.1408   3
   2  10  -9 693.343 99.3316   1
   2 -11   9 69.7453 36.2283   2
   2 -11  -9 43.8948 44.8348   1
  -2  11  -9 57.7823 38.4939   3
  -2 -11  -9 52.3044 39.7217   3
   2  11  -9 67.4517 38.6273   1
   2 -12   9 445.510 67.0250   2
   2 -12  -9 373.275 78.0914   1
   2  12  -9 402.421 78.6824   1
  -2  12  -9 394.156 76.0432   3
  -2 -12  -9 507.277 80.6243   3
   2 -13  -9 793.340 109.978   1
  -2  13  -9 786.599 98.4554   3
  -2 -13  -9 983.334 113.291   3
   2 -14  -9 182.716 60.9439   1
  -2  14  -9 213.841 56.6252   3
  -2 -14  -9 140.502 40.9028   3
   2 -14  -9 160.075 69.5003   2
   2   0 -10 61.2045 42.4783   1
  -2   0 -10 35.3732 48.0944   3
   2  -1 -10 268.477 60.8014   1
   2   1 -10 252.347 56.9647   1
  -2  -1 -10 267.358 69.3425   3
  -2   1 -10 244.106 68.6245   3
   2  -2 -10 28.7787 33.9632   1
  -2   2 -10 61.5641 49.1908   3
  -2  -2 -10 31.3494 44.6137   3
   2   2 -10 12.6471 27.7080   1
  -2   3 -10 622.861 95.1247   3
  -2  -3 -10 584.940 92.6543   3
   2   3 -10 511.025 77.9183   1
   2  -3 -10 523.224 79.5266   1
   2   4 -10 32.3466 34.5761   1
  -2   4 -10 5.84670 6.68711   1
  -2   4 -10-52.8590 46.8435   3
  -2  -4 -10-63.9009 46.7249   3
   2  -4 -10-25.7675 32.9155   1
  -2   5 -10 208.992 60.2728   3
   2   5 -10 151.851 52.3893   1
  -2   5 -10 138.691 22.4682   1
  -2  -5 -10 24.4730 38.7873   3
   2  -5 -10 111.609 45.3160   1
   2   6 -10 348.030 71.9848   1
  -2   6 -10 309.707 71.0705   3
  -2  -6 -10 367.208 77.6824   3
   2  -6 -10 287.646 66.3278   1
   2  -7 -10 487.179 81.9867   1
  -2   7 -10 471.131 85.1452   3
  -2  -7 -10 497.617 86.8018   3
   2   7 -10 518.104 83.5666   1
   2   8 -10 48.1537 39.0270   1
   2  -8 -10 42.0283 44.4276   1
  -2   8 -10 49.7452 37.3063   3
  -2  -8 -10 126.985 53.4693   3
  -2   9 -10 781.482 104.743   3
  -2  -9 -10 647.919 95.0490   3
   2   9 -10 683.082 98.5708   1
   2  -9 -10 715.826 100.320   1
   2 -10 -10 155.995 58.9735   1
  -2  10 -10 219.951 61.8409   3
  -2 -10 -10 222.913 60.6569   3
   2  10 -10 136.824 54.2204   1
   2  11 -10 1917.92 167.507   1
  -2 -11 -10 1817.06 159.467   3
   2 -11 -10 1757.56 156.329   1
  -2  11 -10 1806.66 155.925   3
   2 -12 -10 191.211 65.1254   1
  -2  12 -10 125.884 49.5433   3
  -2 -12 -10 231.501 59.9420   3
   2  12 -10 156.948 53.5133   1
   2 -13 -10 23.5416 36.4675   1
  -2  13 -10 17.2491 35.8952   3
  -2 -13 -10 116.391 40.4938   3
  -2 -14 -10 235.216 62.5880   3
   2   0 -11 11.5540 34.2346   1
  -2   0 -11 89.1220 56.8374   3
   2  -1 -11 91.3749 37.4555   1
   2   1 -11 71.5585 40.4295   1
  -2   1 -11 186.224 63.6045   3
  -2  -1 -11 131.891 60.2177   3
   2   2 -11 337.866 66.0413   1
  -2   2 -11 614.402 96.2452   3
  -2  -2 -11 431.149 86.3860   3
   2  -2 -11 434.711 71.9651   1
  -2   3 -11 256.310 71.7849   3
  -2  -3 -11 242.447 73.0388   3
   2   3 -11 193.567 56.0924   1
   2  -3 -11 130.816 49.7956   1
  -2   4 -11 154.288 65.7391   3
  -2  -4 -11 41.9354 54.2391   3
   2  -4 -11 0.64708 28.1663   1
   2   4 -11 19.2020 33.7295   1
   2   5 -11 767.446 98.8752   1
  -2   5 -11 772.080 111.118   3
  -2  -5 -11 865.823 119.413   3
   2  -5 -11 888.290 108.920   1
   2   6 -11 468.954 82.7167   1
  -2   6 -11 476.518 86.1733   3
  -2  -6 -11 478.790 92.3167   3
   2  -6 -11 413.242 76.6261   1
   2   7 -11 299.096 69.0738   1
   2  -7 -11 268.803 65.5748   1
  -2   7 -11 362.380 80.3458   3
  -2  -7 -11 255.409 69.8052   3
   2  -8 -11-5.86727 31.6510   1
  -2   8 -11 98.4555 45.8061   3
  -2  -8 -11 0.35238 35.9988   3
   2   8 -11 20.8956 31.6189   1
   2  -9 -11 233.979 64.4050   1
  -2   9 -11 223.089 61.2643   3
  -2  -9 -11 195.508 69.3530   3
   2   9 -11 250.486 67.5939   1
   2  10 -11 36.1692 39.6149   1
   2 -10 -11 35.4445 35.0080   1
  -2  10 -11 37.1670 41.9616   3
  -2 -10 -11 11.7267 33.1060   3
   2 -11 -11-7.13548 30.7195   1
  -2  11 -11 154.736 55.9520   3
  -2 -11 -11 182.354 63.3014   3
   2  11 -11 150.372 63.0095   1
   2 -12 -11 81.8773 40.6846   1
  -2 -12 -11 166.278 55.0281   3
  -2  12 -11 202.615 63.9829   3
   2 -13 -11 56.8145 40.0970   1
  -2  13 -11 20.2253 38.4851   3
  -2 -13 -11 43.7903 37.7051   3
  -2   0 -12 2028.04 185.717   3
   2   0 -12 1907.78 154.243   1
   2  -1 -12 608.062 89.3682   1
   2   1 -12 561.566 86.6803   1
  -2   1 -12 696.909 114.854   3
  -2  -1 -12 538.094 94.4927   3
   2   2 -12 308.521 67.5013   1
  -2   2 -12 442.211 95.5945   3
  -2  -2 -12 343.387 83.5967   3
   2  -2 -12 308.292 64.4837   1
  -2   3 -12 165.889 63.4330   3
  -2  -3 -12 218.896 75.1175   3
   2   3 -12 39.1507 38.0759   1
   2  -3 -12 113.642 48.0353   1
  -2   4 -12 335.702 81.9045   3
  -2  -4 -12 6.21416 37.1968   3
   2   4 -12 105.846 46.5017   1
   2  -4 -12 128.731 46.4359   1
  -2   5 -12 453.402 91.5627   3
  -2  -5 -12 425.281 95.6183   3
   2  -5 -12 329.864 68.2732   1
   2   5 -12 288.529 70.7809   1
   2  -6 -12 67.7799 37.7361   1
  -2   6 -12 210.151 71.3474   3
  -2  -6 -12 29.1980 40.2327   3
   2   6 -12 9.81333 28.2420   1
  -2  -7 -12 121.628 53.2136   3
   2   7 -12 69.2029 39.3060   1
   2  -7 -12 141.702 53.8890   1
   2   8 -12 56.1335 34.3133   1
   2  -8 -12 134.768 59.4254   1
   2  -9 -12 12.5199 32.5695   1
   2   9 -12-11.5015 31.8504   1
   2 -10 -12 119.932 54.6044   1
   2   0 -13-7.01314 31.5046   1
   2   1 -13 930.583 113.417   1
   2  -1 -13 1034.90 121.763   1
   2   2 -13 64.3166 41.4729   1
   2  -2 -13-5.13675 35.9789   1
   2   3 -13 19.7786 36.5345   1
   2  -3 -13 44.5915 32.0762   1
   2   4 -13 6.44541 30.9291   1
   2  -4 -13-0.21011 30.2061   1
   2   5 -13 71.9434 42.7282   1
   2   6 -13 66.1000 44.7703   1
   2   7 -13 185.903 62.3616   1
  -3   0   0 1427.72 91.9274   1
   3   0   0 1439.85 94.0337   1
  -3  -1   0 1047.02 77.0532   1
   3   1   0 985.265 74.6037   2
   3  -1   0 965.601 82.8494   1
   3   1   0 926.312 77.3611   1
  -3   1   0 1040.24 77.5744   1
  -3   2   0 84.2059 30.4907   1
   3  -2   0 15.4107 30.4908   1
   3   2   0 74.7472 31.8368   1
   3   2   0 86.8653 28.5161   2
   3  -3   0 1086.84 91.6128   3
   3   3   0 1137.68 91.0639   3
   3   3   0 1173.19 82.8748   2
   3  -3   0 1035.72 91.3874   1
  -3   3   0 1170.52 89.6607   1
   3   3   0 1034.13 81.8108   1
   3   4   0 43.9784 26.3046   2
  -3   4   0 46.4887 27.9723   1
   3  -4   0 34.5376 33.8279   1
   3  -4   0-5.64211 28.2292   3
   3   4   0-34.5106 30.1160   3
   3   4   0 4.49145 24.8927   1
   3   5   0 966.294 84.3845   3
   3  -5   0 852.267 80.5462   3
   3  -5   0 881.660 89.1711   1
   3   5   0 719.878 69.2285   1
   3   5   0 833.840 74.6555   2
  -3   5   0 908.317 83.6523   1
   3   6   0 3706.94 156.523   1
   3  -6   0 3932.69 167.438   3
   3   6   0 4025.32 168.311   3
   3  -6   0 3732.43 178.906   1
   3   6   0 4114.62 165.279   2
  -3   6   0 3901.25 175.781   1
   3   7   0 2451.68 131.203   3
   3  -7   0 2455.01 152.545   1
  -3  -7   0 1983.64 124.005   2
   3  -7   0 2275.32 130.286   3
   3   7   0 2279.45 128.624   2
  -3   7   0 2437.55 144.340   1
   3  -8   0 771.529 90.3948   1
   3  -8   0 741.776 76.3493   3
   3   8   0 704.552 72.0345   3
   3   8   0 785.557 82.9863   2
  -3  -8   0 626.670 72.4481   2
  -3   8   0 794.786 91.3479   1
   3  -9   0 3428.87 155.756   3
   3   9   0 3466.26 155.509   3
   3  -9   0 3581.08 189.863   1
  -3  -9   0 3227.98 165.709   2
  -3   9   0 3490.03 186.623   1
   3   9   0 3649.80 172.234   2
   3 -10   0 1401.53 100.996   3
   3  10   0 1380.50 98.8755   3
   3 -10   0 1461.38 128.825   1
  -3 -10   0 1183.88 106.589   2
  -3  10   0 1342.30 121.358   1
   3  10   0 1427.18 112.057   2
  -3 -11   0 966.456 99.7560   2
   3 -11   0 921.530 113.615   1
   3 -11   0 882.211 79.6399   3
   3  11   0 916.934 80.4144   3
   3 -11   0 999.133 112.040   2
   3  11   0 944.225 94.1579   2
   3 -12   0 3133.53 148.014   3
   3  12   0 3233.28 147.197   3
  -3 -12   0 3083.75 178.768   2
   3 -12   0 3398.36 201.817   2
   3 -13   0 1163.92 89.5475   3
   3  13   0 1305.27 93.2713   3
  -3 -13   0 1174.00 119.811   2
   3 -13   0 1351.66 135.246   2
   3 -14   0 1747.28 106.938   3
   3  14   0 1744.73 107.154   3
  -3 -14   0 1486.38 135.070   2
   3 -14   0 1881.04 159.767   2
  -3 -15   0 461.129 80.9383   2
   3 -15   0 526.635 91.9516   2
  -3 -16   0 453.988 84.0732   2
   3 -16   0 442.470 90.8663   2
  -3 -17   0 74.5716 48.3811   2
   3 -17   0 68.6898 48.7656   2
  -3 -18   0 1684.24 165.590   2
   3 -18   0 1777.04 178.659   2
  -3   0   1 1.35892 20.1232   1
   3   0   1 17.8463 27.6778   1
  -3   0  -1 21.7553 19.4039   1
   3   0  -1-46.1379 35.6058   1
   3  -1  -1 4.13455 30.7650   1
  -3  -1   1-49.5043 26.2260   1
  -3   1  -1 29.2500 19.5682   1
   3   1   1 9.48505 24.8266   1
  -3  -1  -1 7.69042 17.7613   1
  -3   1   1-5.93011 20.9596   1
   3   1  -1 7.22611 29.8371   1
   3   1   1 21.7369 22.8167   2
   3  -1   1-32.6455 29.0425   1
   3  -2  -1 522.544 65.5048   1
   3   2  -1 652.543 68.3588   1
  -3   2   1 600.977 65.2657   1
   3   2   1 654.540 58.4939   2
   3  -2   1 561.210 63.2984   1
   3   2   1 645.150 59.4059   1
  -3   2  -1 515.804 55.0906   1
   3   2  -1 591.520 61.5166   2
   3  -3   1 1235.14 96.7598   3
   3   3   1 1287.99 96.6475   3
   3  -3  -1 1154.06 95.1087   3
   3   3  -1 1200.57 93.6704   3
   3   3  -1 1242.83 90.4585   2
   3   3   1 1180.25 79.1174   2
   3  -3   1 1119.91 88.6778   1
   3  -3  -1 1187.66 96.8672   1
  -3   3  -1 1203.44 85.9421   1
  -3   3   1 1212.01 92.5702   1
   3   3   1 1153.77 79.5023   1
   3   3  -1 1161.14 89.6377   1
   3   4   1 811.473 70.5027   1
   3  -4   1 882.411 81.4414   3
   3   4   1 952.732 84.0448   3
   3  -4  -1 894.294 83.8102   3
   3   4  -1 946.618 83.6495   3
   3  -4   1 888.578 84.8956   1
   3  -4  -1 877.718 86.5095   1
   3   4  -1 835.368 76.7843   2
   3   4   1 823.303 68.3872   2
  -3   4  -1 920.427 78.4853   1
   3   4  -1 834.374 78.7051   1
  -3   4   1 982.631 88.8699   1
   3   5  -1 237.279 47.4449   2
   3   5   1 213.183 35.8462   2
   3  -5   1 225.996 47.5290   3
  -3   5  -1 253.978 49.0808   1
   3  -5   1 309.842 60.0750   1
   3   5   1 237.406 40.3295   1
   3  -5  -1 192.285 49.1671   1
   3   5  -1 305.479 53.8469   1
   3  -5  -1 211.194 42.6274   3
   3   5  -1 201.894 39.8591   3
   3   5   1 271.410 49.4406   3
  -3   5   1 237.495 50.9397   1
   3   6  -1 1133.57 92.3259   1
   3   6   1 1190.97 85.3139   1
   3  -6   1 1310.30 99.1769   3
   3   6   1 1426.10 100.077   3
   3  -6  -1 1185.96 94.2702   3
   3   6  -1 1130.32 90.7744   3
   3  -6  -1 1057.90 100.999   1
   3  -6   1 1118.90 99.0105   1
   3   6  -1 1282.55 97.4491   2
   3   6   1 1207.55 87.7387   2
  -3   6  -1 1260.41 100.897   1
  -3   6   1 1222.77 103.194   1
  -3   7  -1 31.2171 27.2614   1
   3   7   1-30.3200 32.4891   3
  -3   7   1 9.51731 31.1653   1
   3   7  -1 29.9602 29.1339   2
   3  -7   1 87.4429 43.3805   1
   3   7   1 31.0473 27.2667   2
   3  -7  -1 69.3110 49.9632   1
   3  -7   1 53.1134 27.7729   3
   3  -7  -1 14.1853 26.5115   3
   3   7  -1 48.8279 28.1713   3
   3   7  -1 7.05967 32.2783   1
  -3  -7   1 39.5638 27.9705   2
  -3  -7  -1 9.64779 25.3618   2
   3   8  -1 1309.81 97.3964   3
   3  -8   1 1280.96 97.0485   3
   3   8   1 1468.25 101.276   3
   3  -8   1 1397.06 119.210   1
   3  -8  -1 1318.08 117.777   1
  -3  -8   1 1274.48 104.713   2
  -3  -8  -1 1316.94 100.235   2
   3   8  -1 1543.11 113.337   2
  -3   8  -1 1407.24 113.256   1
   3   8   1 1562.18 105.456   2
  -3   8   1 1567.86 127.956   1
   3  -8  -1 1500.06 105.905   3
  -3  -9  -1 405.393 60.2207   2
  -3   9   1 556.251 81.4681   1
   3  -9   1 535.337 80.1090   1
   3  -9  -1 507.834 79.9717   1
   3   9  -1 637.131 77.9341   2
   3   9   1 528.765 67.1985   2
   3  -9   1 480.368 59.9832   3
   3   9   1 468.925 60.6756   3
   3  -9  -1 597.987 68.9928   3
   3   9  -1 526.282 64.7774   3
  -3   9  -1 553.166 76.0167   1
  -3  -9   1 531.513 75.2602   2
  -3 -10   1 657.018 81.4299   2
  -3 -10  -1 609.213 75.2529   2
   3 -10   1 517.543 81.1969   1
   3 -10  -1 684.237 92.6485   1
   3  10  -1 665.868 80.9499   2
   3 -10   1 588.270 67.6268   3
   3  10   1 517.451 64.6884   3
   3 -10  -1 612.690 67.7721   3
   3  10  -1 558.134 64.4315   3
   3 -10   1 709.620 91.6197   2
   3  10   1 701.025 78.7613   2
  -3  10  -1 641.841 82.2252   1
  -3 -11   1 365.307 67.2817   2
  -3 -11  -1 165.970 44.8477   2
   3 -11  -1 352.549 74.7931   1
   3  11   1 317.142 58.5130   2
   3 -11   1 164.083 38.5515   3
   3  11   1 218.628 41.9341   3
   3 -11  -1 246.381 44.6412   3
   3  11  -1 249.433 45.3260   3
   3 -11   1 222.669 59.2851   2
  -3 -12   1 39.3842 42.7142   2
  -3 -12  -1 72.6205 42.1601   2
   3 -12  -1-12.4591 39.0660   1
   3 -12   1 43.3827 24.1891   3
   3  12   1-21.6998 24.8233   3
   3 -12   1-8.74785 33.5694   2
   3 -12  -1 30.3742 19.8902   3
   3  12  -1 74.4378 28.6604   3
   3 -12  -1 110.531 50.6527   2
  -3 -13   1 419.952 73.1173   2
  -3 -13  -1 454.523 74.5713   2
   3 -13   1 490.634 59.2478   3
   3  13   1 461.314 56.9210   3
   3 -13   1 467.310 81.4144   2
   3 -13  -1 532.871 61.0877   3
   3  13  -1 490.017 59.5420   3
   3 -13  -1 527.662 87.8894   2
  -3 -14   1 72.7304 43.2338   2
  -3 -14  -1 68.6436 41.4506   2
   3 -14   1 63.2721 25.5524   3
   3  14   1 31.1580 20.4060   3
   3 -14   1 57.4445 47.2501   2
   3 -14  -1 76.7503 26.9309   3
   3  14  -1 82.4398 31.1627   3
   3 -14  -1 56.4357 50.9751   2
  -3 -15   1 34.6375 35.2817   2
  -3 -15  -1-26.2778 40.1153   2
   3 -15   1 44.0563 49.9109   2
   3 -15  -1 64.7679 50.7649   2
  -3 -16   1 64.8963 47.1597   2
  -3 -16  -1 25.3795 41.1424   2
   3 -16   1-4.52564 36.9784   2
   3 -16  -1 22.8432 39.5700   2
  -3 -17   1-7.80195 33.7620   2
  -3 -17  -1-34.4968 35.6950   2
   3 -17   1 22.3627 38.4162   2
  -3 -18   1 127.076 50.6724   2
  -3 -18  -1 141.619 58.3108   2
   3 -18   1 33.8141 42.8738   2
   3   0   2 425.770 50.2740   1
  -3   0  -2 418.273 44.7351   1
   3   0  -2 452.971 65.6739   1
  -3   0   2 341.000 54.1202   1
  -3   0  -2 389.125 61.2859   3
   3   1   2 90.3517 29.4002   1
   3  -1  -2 40.6319 30.5708   1
  -3  -1   2 74.0288 33.1034   1
  -3   1  -2 63.3708 21.8390   1
  -3   1  -2-3.10459 31.6470   3
  -3  -1  -2 62.9202 36.0317   3
   3   1  -2 62.0938 34.7727   1
  -3   1   2 61.2274 28.8977   1
   3  -1   2 81.4842 33.4883   1
   3   1   2 64.8730 23.3945   2
   3   2   2-4.32450 16.8089   2
   3   2  -2 3.55377 30.3986   1
  -3   2   2 28.9874 26.5136   1
   3   2   2 30.2457 28.9311   1
   3  -2   2 5.11432 30.2996   1
  -3   2  -2-54.4866 38.5406   3
  -3  -2  -2 24.0507 31.7624   3
  -3   2  -2 18.5181 17.5951   1
   3   2  -2-15.6267 25.8068   2
   3  -3   2 1826.30 117.948   3
   3   3   2 1997.16 120.242   3
  -3   3  -2 1722.65 118.978   3
  -3  -3  -2 1751.13 114.249   3
   3   3  -2 2026.73 120.076   2
   3  -3   2 1808.95 106.312   1
   3   3   2 1804.31 88.7947   2
  -3   3  -2 1825.77 101.024   1
   3   3   2 1824.80 93.2745   1
  -3   3   2 1775.94 117.272   1
   3   3  -2 1896.14 119.216   1
   3   4  -2 1632.19 108.265   1
   3  -4   2 1613.49 110.591   3
   3   4   2 1709.70 112.949   3
  -3   4  -2 1864.99 118.174   3
  -3  -4  -2 1774.00 119.506   3
   3  -4   2 1674.23 110.025   1
   3   4  -2 1803.65 117.317   2
   3   4   2 1698.92 90.0657   2
   3  -4  -2 1526.11 114.425   1
  -3   4  -2 1634.84 99.9204   1
  -3   4   2 1863.37 123.476   1
   3   4   2 1647.96 90.0992   1
   3   5  -2 457.954 61.1275   2
  -3   5  -2 447.708 56.4538   1
   3   5   2 360.314 44.5430   2
   3   5   2 414.169 49.0359   1
   3  -5   2 341.161 56.2414   1
   3   5  -2 368.756 59.8846   1
  -3   5   2 473.046 71.5017   1
   3  -5   2 370.418 56.5080   3
   3   5   2 496.012 63.7896   3
   3  -5  -2 341.329 64.1801   1
  -3   5  -2 462.981 64.5215   3
  -3  -5  -2 438.168 60.2536   3
  -3   6  -2 435.648 59.4691   1
   3   6  -2 483.880 68.9610   2
   3  -6   2 450.077 63.6224   1
   3   6   2 439.294 51.4873   2
   3   6  -2 465.244 68.1959   1
  -3   6   2 424.947 67.7307   1
   3   6   2 385.012 49.9718   1
   3  -6  -2 397.553 73.4255   1
   3  -6   2 472.213 64.9353   3
   3   6   2 460.565 60.7300   3
   3   7  -2 259.783 56.6153   1
   3  -7   2 356.596 61.9998   1
   3   7  -2 279.383 53.2095   2
  -3   7   2 322.343 63.8827   1
   3   7   2 301.695 46.2822   2
   3  -7  -2 242.883 63.6546   1
   3  -7   2 279.843 49.1205   3
   3   7   2 316.436 54.0102   3
  -3   7  -2 269.700 53.8902   1
  -3  -8  -2 218.966 42.2512   2
   3  -8   2 375.768 68.6615   1
   3  -8  -2 311.878 68.2764   1
  -3   8   2 295.946 63.2277   1
   3   8  -2 366.750 61.8198   2
   3   8   2 314.615 50.8087   2
   3  -8   2 282.340 51.0571   3
   3   8   2 238.208 44.8772   3
   3  -8   2 241.194 55.6564   2
   3  -8  -2 214.200 46.6790   3
   3   8  -2 265.906 48.4797   3
  -3   8  -2 268.946 54.2673   1
  -3  -8   2 200.697 46.3985   2
  -3  -9  -2 120.560 37.6070   2
  -3   9   2 72.9817 39.0330   1
   3   9  -2 170.570 46.8562   2
   3  -9  -2 123.156 45.2872   1
   3   9   2 109.220 37.4223   2
   3  -9   2 133.865 37.3145   3
   3   9   2 122.934 36.8473   3
   3  -9   2 89.4696 41.4957   2
   3  -9  -2 155.035 40.4457   3
   3   9  -2 83.5610 31.2550   3
  -3   9  -2 119.611 40.6797   1
  -3  -9   2 130.674 44.1957   2
  -3 -10  -2 610.132 70.3044   2
   3 -10  -2 548.360 87.6187   1
   3  10   2 593.881 72.5912   2
   3 -10   2 597.337 69.9331   3
   3  10   2 630.981 69.3960   3
   3 -10   2 631.429 80.3436   2
   3 -10  -2 585.314 69.1013   3
   3  10  -2 708.295 74.5387   3
  -3  10  -2 647.626 83.3569   1
  -3 -10   2 554.174 81.0327   2
  -3 -11   2 89.8186 45.2403   2
  -3 -11  -2 33.2385 27.4054   2
   3 -11  -2 49.2647 48.4242   1
   3  11   2 38.1701 27.5811   2
   3 -11   2-8.90532 19.7996   3
   3  11   2 25.3342 27.0480   3
   3 -11   2 91.5153 46.3491   2
   3 -11  -2 21.4378 23.3676   3
   3  11  -2-9.49439 25.5115   3
  -3 -12   2 11.6050 41.3531   2
  -3 -12  -2 37.2149 34.3210   2
   3 -12  -2-53.2335 49.6360   1
   3  12   2-4.45930 26.5145   2
   3 -12   2 22.2671 19.6504   3
   3  12   2 8.67740 29.6496   3
   3 -12   2-4.74020 33.8019   2
   3 -12  -2 8.69945 19.5103   3
   3  12  -2 11.4678 27.8937   3
  -3 -13   2 680.636 96.2382   2
   3 -13  -2 810.580 116.932   1
  -3 -13  -2 697.800 86.7738   2
   3 -13  -2 711.130 73.7781   3
   3 -13   2 722.328 74.8815   3
   3  13   2 737.353 74.1053   3
   3  13  -2 724.734 73.9872   3
   3 -13   2 671.252 92.9982   2
   3 -13  -2 836.970 110.884   2
  -3 -14   2 114.206 51.3197   2
  -3 -14  -2 98.3559 45.7535   2
   3 -14   2 115.913 30.8446   3
   3 -14   2 129.889 54.4599   2
   3 -14  -2 125.737 32.9383   3
   3 -14  -2 113.485 53.3129   2
  -3 -15   2 14.8524 43.6609   2
  -3 -15  -2 51.7650 40.5105   2
   3 -15   2-37.4362 38.8512   2
   3 -15  -2-10.4911 36.1790   2
  -3 -16   2-0.44850 36.4265   2
  -3 -16  -2 5.30440 30.4529   2
   3 -16   2 29.7811 36.6437   2
   3 -16  -2 48.9451 49.6994   2
  -3 -17   2 321.909 76.6205   2
  -3 -17  -2 170.466 51.2746   2
   3 -17   2 282.891 71.8295   2
   3 -17  -2 394.021 90.6048   2
   3 -18   2 1206.59 146.417   2
  -3 -18  -2 1354.97 146.814   2
  -3   0   3-18.6123 25.5689   1
  -3   0  -3-52.0424 38.3727   3
   3   0   3-40.2506 27.9697   1
  -3   0  -3 11.7994 15.5715   1
   3   0   3 22.7715 15.8175   2
   3   1   3 62.1071 23.2820   1
   3   1   3 51.4143 18.1669   2
  -3   1   3 39.6206 31.9410   1
  -3   1  -3 78.0276 24.4971   1
   3  -1   3 51.9150 24.6239   1
  -3  -1   3 110.106 40.0892   1
  -3   1  -3 142.554 49.7926   3
  -3  -1  -3 22.8169 31.5571   3
  -3   2  -3 5752.67 211.398   3
   3  -2   3 6222.02 220.554   3
   3   2   3 6417.95 221.070   3
  -3  -2  -3 5711.76 213.035   3
   3   2  -3 6160.61 214.721   2
   3  -2   3 6296.19 179.675   1
   3   2   3 5984.93 142.953   2
   3   2   3 6050.94 153.201   1
  -3   2  -3 6023.67 163.827   1
  -3   2   3 6473.98 221.410   1
   3  -3   3 4827.59 193.419   3
   3   3   3 5050.81 195.118   3
  -3   3  -3 4428.15 184.313   3
  -3  -3  -3 4671.95 192.509   3
   3  -3   3 4731.77 161.769   1
   3   3  -3 4720.28 188.003   2
   3   3   3 4358.58 126.030   2
  -3   3  -3 4709.55 153.128   1
   3   3   3 4580.54 135.814   1
  -3   3   3 4617.84 196.633   1
   3   3  -3 4516.25 187.604   1
   3   4  -3 4367.22 184.202   1
   3  -4   3 4520.67 189.322   3
   3   4   3 4660.43 188.283   3
  -3   4  -3 4266.14 183.360   3
  -3  -4  -3 4529.59 188.732   3
   3  -4   3 4633.34 165.890   1
   3   4  -3 4749.42 193.406   2
   3  -4  -3 4294.96 192.052   1
   3   4   3 4319.96 131.982   2
  -3   4  -3 4452.18 156.411   1
  -3   4   3 4879.42 202.307   1
   3   4   3 4276.65 132.350   1
   3   5   3 918.654 64.3810   1
   3   5  -3 949.820 88.5293   1
   3  -5   3 1025.29 91.4601   3
   3   5   3 993.705 86.2131   3
  -3  -5  -3 947.310 91.1819   3
  -3   5  -3 929.258 90.2037   3
   3  -5  -3 1088.54 103.749   1
   3  -5   3 1041.81 85.0113   1
   3   5  -3 1094.56 96.5054   2
   3   5   3 932.045 64.4000   2
  -3   5  -3 1009.92 79.6331   1
  -3   5   3 1162.74 102.206   1
   3   6   3 52.1181 23.5685   1
   3   6  -3 70.8647 36.3457   1
   3  -6   3 37.4384 28.7996   1
   3   6  -3 86.4579 36.4503   2
   3   6   3 21.6015 18.1830   2
   3  -6   3 140.098 45.2767   3
   3   6   3 114.070 39.5625   3
  -3   6   3 170.182 49.3266   1
   3  -6  -3 71.5069 42.2970   1
  -3   6  -3 61.7477 37.5112   3
  -3  -6  -3 33.7743 29.2058   3
  -3  -6  -3 72.7971 24.6968   2
  -3   6  -3 74.4665 30.9068   1
   3   7   3 338.016 46.4764   1
   3   7  -3 283.476 54.2563   2
   3   7  -3 242.247 52.8055   1
   3   7   3 254.075 40.1882   2
  -3   7   3 302.158 58.5251   1
   3  -7  -3 246.974 62.0445   1
   3  -7   3 316.241 54.6151   3
   3   7   3 320.878 53.2968   3
   3  -7   3 321.761 55.6538   2
  -3   7  -3 223.733 44.9323   3
  -3  -7  -3 288.229 53.6808   3
  -3   7  -3 231.271 44.0102   1
   3   8  -3 2606.28 154.080   1
   3   8   3 2706.01 144.738   3
   3  -8   3 2623.09 144.648   3
  -3   8  -3 2489.72 141.199   3
  -3  -8  -3 2676.93 148.614   3
  -3  -8   3 2620.86 156.888   2
   3  -8  -3 2586.87 167.481   1
   3   8  -3 2990.93 165.990   2
  -3   8  -3 2754.32 153.610   1
   3   8   3 2624.06 127.951   2
  -3   8   3 2898.09 173.380   1
   3  -8   3 2485.98 138.961   2
   3  -9   3 840.404 83.5184   3
   3   9   3 826.051 82.0281   3
   3  -9  -3 1003.42 109.230   1
  -3  -9  -3 918.112 89.5159   3
   3  -9   3 818.580 86.2389   2
  -3   9  -3 819.500 84.4484   3
  -3  -9  -3 816.294 75.4688   2
  -3   9  -3 825.158 91.9330   1
   3   9   3 848.478 78.0158   2
  -3  -9   3 846.324 95.5800   2
  -3 -10  -3 44.2163 30.1831   2
   3 -10  -3 21.7760 40.4359   1
   3  10   3 31.5035 28.9189   2
   3 -10   3-16.4146 26.0390   3
   3  10   3 65.6168 29.7078   3
   3 -10   3 18.8560 30.0590   2
  -3  10  -3 21.0341 27.0519   1
  -3 -10   3 50.5967 41.4993   2
  -3 -11  -3-12.4716 31.6490   2
   3 -11  -3-20.4100 43.0246   1
   3 -11   3 37.8740 23.3211   3
   3  11   3 55.3472 29.2038   3
   3  11   3 17.0282 25.6763   2
   3 -11   3 12.1829 30.3080   2
  -3  11  -3-23.8747 27.8565   1
   3 -11  -3 0.74061 21.4203   3
  -3 -11   3-38.5513 41.7801   2
  -3 -12  -3 153.016 43.5341   2
   3 -12  -3 278.305 70.0305   1
   3 -12   3 238.039 46.6736   3
   3  12   3 241.049 49.6609   3
   3 -12   3 168.241 51.6289   2
   3  12   3 277.053 54.0588   2
   3 -12  -3 255.363 49.0402   3
   3  12  -3 242.707 48.8949   3
  -3 -12   3 140.330 47.3176   2
  -3 -13   3 652.685 95.5792   2
  -3 -13  -3 447.306 70.6917   2
   3 -13  -3 587.397 95.0413   1
   3  13   3 457.338 60.9559   3
   3 -13   3 432.170 76.2127   2
   3 -13   3 577.109 70.7012   3
   3 -13  -3 507.120 64.5941   3
   3  13  -3 573.784 70.0501   3
  -3 -14   3 45.4694 49.8019   2
   3 -14  -3 81.7184 56.1480   1
  -3 -14  -3 4.22814 31.3270   2
   3 -14   3 28.4686 19.0703   3
   3 -14   3 30.2289 38.9492   2
   3 -14  -3 4.98934 16.9276   3
   3 -14  -3 59.1368 45.5618   2
  -3 -15   3 381.810 75.8239   2
  -3 -15  -3 293.842 65.3167   2
   3 -15   3 285.718 67.2332   2
   3 -15  -3 469.550 90.4196   2
  -3 -16   3 185.776 60.8163   2
  -3 -16  -3 219.088 59.0603   2
   3 -16   3 197.029 61.5278   2
   3 -16  -3 385.453 91.3307   2
  -3 -17   3 175.300 58.6322   2
  -3 -17  -3 82.3470 40.7388   2
   3 -17   3 81.8385 45.2206   2
   3 -17  -3 114.568 54.3238   2
  -3 -18  -3 28.8191 47.7579   2
   3 -18   3-133.469 67.5118   2
  -3 -19  -3 1959.38 176.657   2
  -3   0   4 2919.27 152.749   1
  -3   0  -4 2483.46 85.2749   1
   3   0   4 2696.09 148.827   3
  -3   0  -4 2823.60 153.175   3
   3   0   4 2590.95 95.4822   1
   3   0   4 2555.48 77.9168   2
  -3   1  -4 1557.50 72.8473   1
  -3   1   4 1512.57 116.478   1
   3  -1   4 1511.60 113.878   3
   3   1   4 1519.53 112.376   3
  -3  -1  -4 1451.77 116.858   3
   3  -1   4 1597.91 79.5927   1
   3   1  -4 1629.84 117.364   2
  -3   1  -4 1466.04 113.269   3
   3   1   4 1483.64 59.6064   2
   3   1   4 1549.35 70.9841   1
   3  -1  -4 1411.43 112.241   1
   3   1  -4 1243.63 107.405   1
  -3   2   4 2142.40 135.436   1
   3  -2   4 2211.69 135.526   3
   3   2   4 2366.46 139.861   3
  -3   2  -4 2072.41 136.601   3
  -3  -2  -4 2191.86 137.122   3
   3  -2   4 2315.10 99.8047   1
   3   2  -4 2135.08 131.955   2
   3   2   4 2233.89 74.3027   2
   3   2   4 2286.61 85.3740   1
   3  -2  -4 2113.90 136.671   1
  -3   2  -4 1964.33 87.5576   1
   3   2  -4 1954.52 127.567   1
   3   3  -4 635.090 75.0556   2
   3  -3  -4 661.272 81.1246   1
   3  -3   4 613.417 57.5134   1
   3   3  -4 559.616 72.4238   1
  -3   3   4 710.431 83.1494   1
   3  -3   4 603.795 73.7280   3
   3   3   4 669.837 76.2294   3
  -3   3  -4 630.217 79.5848   3
  -3  -3  -4 718.527 83.9645   3
   3   3   4 698.259 45.4814   2
   3   3   4 646.685 46.7680   1
  -3   3  -4 627.858 54.0474   1
   3   4  -4 25.1454 32.8104   2
   3  -4   4-30.5673 27.8439   1
  -3   4   4 12.9014 28.1098   1
  -3   4  -4 23.9926 22.3540   1
   3   4   4 16.2752 17.5248   2
   3  -4   4 22.1534 32.4917   3
   3   4   4-8.15641 25.3549   3
  -3   4  -4 11.7994 35.0830   3
  -3  -4  -4 31.8537 32.5365   3
   3  -4   4 12.6540 21.9569   2
   3   4  -4-8.56971 28.6338   1
   3   4   4 2.49309 17.3327   1
   3  -4  -4 8.72662 33.3315   1
  -3   5  -4 90.6868 26.3931   1
   3   5  -4 117.462 41.5086   2
   3   5  -4 63.8540 29.2516   1
   3   5   4 108.999 25.6558   1
   3   5   4 33.2673 14.7246   2
   3  -5   4 114.187 41.8384   3
   3   5   4 151.586 39.1656   3
   3  -5   4 143.792 35.8795   2
  -3   5  -4 86.8373 41.5544   3
  -3  -5  -4 93.3404 40.6151   3
   3  -5  -4 129.106 52.1936   1
  -3   5   4 49.9171 42.9881   1
   3   6  -4-22.1622 34.1922   2
   3   6   4 18.9885 19.4216   1
   3   6   4-13.3837 18.5555   2
   3  -6   4 66.3840 32.0482   3
   3   6   4 70.8802 33.2508   3
   3  -6   4 33.9094 27.1310   2
   3  -6  -4-35.1440 42.2956   1
  -3   6  -4-22.7454 32.6441   3
  -3  -6  -4 60.9247 38.1266   3
  -3   6   4 28.5394 30.6608   1
   3   6  -4-1.30244 29.7188   1
  -3   6  -4-14.3736 18.5802   1
   3   7   4 19.6357 23.4364   1
   3   7  -4 56.1523 34.1698   2
   3   7  -4 50.1534 29.6286   1
   3   7   4 7.47051 19.2635   2
   3  -7   4 24.5686 24.9186   3
   3   7   4 61.7520 35.5881   3
   3  -7  -4 36.0376 40.7853   1
   3  -7   4 12.1066 22.9738   2
  -3   7   4 7.42925 31.4674   1
  -3   7  -4-15.3699 37.3534   3
  -3  -7  -4 69.6188 36.7752   3
  -3   7  -4 54.3377 28.7044   1
  -3  -7  -4 6.79820 15.2610   2
   3   8  -4 1630.50 128.914   1
   3  -8   4 1966.80 133.045   3
   3   8   4 2050.99 131.832   3
  -3   8  -4 1544.99 116.592   3
  -3  -8  -4 1873.10 131.145   3
   3  -8  -4 1668.27 139.634   1
  -3   8  -4 1711.62 119.540   1
   3   8   4 1681.73 96.6246   2
   3  -8   4 1718.36 111.065   2
  -3  -9  -4 13.2796 18.9683   2
   3  -9  -4 2.87297 40.5392   1
   3  -9   4 12.8848 23.6216   3
   3   9   4 44.7966 27.8139   3
   3  -9   4 77.0210 36.6415   2
   3   9   4 49.7815 26.5446   2
  -3   9  -4 69.3788 32.1070   1
  -3   9  -4-22.0756 33.9632   3
  -3  -9  -4 121.674 41.6544   3
  -3  -9   4-8.20366 31.3073   2
  -3 -10  -4 82.0710 28.6312   2
   3 -10  -4 189.057 54.4912   1
   3 -10   4 142.189 38.6941   3
   3  10   4 174.111 43.4183   3
   3 -10   4 79.7395 36.7199   2
   3  10   4 159.871 40.7812   2
  -3  10  -4 188.515 47.0941   1
  -3  10  -4 123.070 42.6200   3
  -3 -10  -4 131.043 37.8208   3
  -3 -10   4 109.805 49.2415   2
  -3 -11  -4 530.365 66.9751   2
   3 -11  -4 664.393 98.5282   1
   3 -11   4 596.762 74.7906   3
   3  11   4 590.294 75.6183   3
   3 -11   4 628.912 83.0061   2
   3  11   4 585.557 70.5517   2
  -3  11  -4 640.804 85.9794   1
  -3  11  -4 532.751 69.8738   3
  -3 -11  -4 541.805 69.6486   3
  -3 -11   4 695.024 95.1661   2
  -3 -12  -4 122.115 38.7672   2
   3 -12  -4-20.1762 49.0261   1
   3 -12   4 91.0505 32.1479   3
   3 -12   4 77.5699 42.5160   2
   3  12   4 100.207 35.0697   2
   3  12   4 97.0093 32.3221   3
  -3  12  -4 71.4336 37.7290   3
  -3 -12   4 45.5796 35.7956   2
  -3 -13  -4 673.701 83.1287   2
   3 -13  -4 876.697 117.166   1
   3 -13   4 820.444 89.7965   3
   3  13   4 729.246 82.3997   3
   3 -13   4 656.308 86.9607   2
   3  13   4 787.331 89.1206   2
  -3 -13   4 618.338 94.4209   2
   3 -14  -4 1017.05 130.258   1
  -3 -14  -4 842.957 97.3955   2
   3 -14   4 944.445 111.429   2
  -3 -14   4 1007.10 121.088   2
  -3 -15   4 108.161 59.1136   2
  -3 -15  -4 47.5298 34.4481   2
   3 -15   4 10.4235 33.4428   2
   3 -15  -4 46.4850 50.1062   2
  -3 -16   4 226.250 69.9606   2
  -3 -16  -4 206.217 57.6208   2
   3 -16   4 227.522 66.5501   2
   3 -16  -4 139.714 61.3646   2
  -3 -17  -4 12.7121 28.1162   2
   3 -17   4 19.3418 32.6732   2
  -3 -18  -4 332.310 76.1051   2
   3 -18   4 277.228 75.8735   2
  -3 -19  -4 23.7395 36.8314   2
   3   0   5 46.2138 19.7903   1
  -3   0   5 26.8008 25.7160   1
   3   0   5 13.8172 27.0430   3
   3   0  -5-26.9728 32.6065   1
  -3   0  -5 22.5294 35.7366   3
   3   0   5 1.72615 5.37978   2
   3   1   5 240.175 23.5542   1
   3  -1  -5 305.725 61.4833   1
  -3   1  -5 276.260 28.0191   1
   3  -1   5 288.933 57.3228   3
   3   1   5 341.285 61.3037   3
  -3   1  -5 301.672 61.3947   3
  -3  -1  -5 283.497 56.4783   3
   3   1  -5 259.346 55.9851   1
   3  -1   5 216.365 19.6390   2
  -3   1   5 200.180 49.4475   1
   3  -1   5 259.435 21.1164   2
   3   1  -5 241.497 52.3810   2
  -3   2  -5 24.8577 15.6053   1
  -3   2   5 38.9363 35.0259   1
   3  -2  -5 89.8849 51.0006   1
   3  -2   5 43.7963 32.8628   3
   3   2   5-16.8649 26.0865   3
   3  -2   5 34.9177 14.0473   2
  -3   2  -5 44.6242 41.3525   3
  -3  -2  -5 51.6631 39.1737   3
   3   2   5 17.8280 9.56105   1
   3   2  -5-26.4752 28.9594   2
   3   2  -5 5.51827 33.4335   1
   3  -3   5 1536.53 120.646   3
   3   3   5 1519.46 119.588   3
  -3   3  -5 1221.50 107.989   3
  -3  -3  -5 1288.50 114.049   3
   3   3  -5 1330.65 113.653   2
   3   3   5 1375.37 53.6489   1
   3  -3  -5 1274.98 115.646   1
   3  -3   5 1386.56 61.5520   2
   3   3   5 1269.74 48.7217   2
  -3   3  -5 1382.75 73.5988   1
   3   3  -5 1305.51 112.228   1
  -3   3   5 1550.50 121.637   1
   3   4  -5 135.855 41.9721   2
   3   4   5 95.0590 18.9065   1
  -3   4  -5 90.4307 26.7777   1
  -3   4   5 129.044 45.0805   1
   3  -4   5 108.102 38.8774   3
   3   4   5 119.331 45.0770   3
   3  -4   5 89.0810 20.9809   2
   3   4   5 100.625 17.8777   2
   3   4  -5 178.914 52.1161   1
  -3   4  -5 69.9176 35.9458   3
  -3  -4  -5 127.742 47.3966   3
   3  -4  -5 129.240 51.2621   1
   3   5  -5 1466.15 116.970   1
   3  -5   5 1714.79 129.676   3
   3   5   5 1726.87 128.160   3
  -3   5  -5 1443.72 118.079   3
  -3  -5  -5 1441.79 117.890   3
   3   5  -5 1806.43 130.016   2
   3  -5  -5 1537.94 128.711   1
  -3   5  -5 1562.19 92.2788   1
   3  -5   5 1578.60 81.7424   2
   3   5   5 1527.82 67.8805   2
   3   5   5 1553.69 66.0933   1
  -3   5   5 1597.65 129.865   1
   3   6  -5 1812.10 137.757   1
   3  -6   5 2128.44 144.252   3
   3   6   5 2225.12 145.527   3
  -3   6  -5 1841.36 129.469   3
  -3  -6  -5 2124.68 143.059   3
   3  -6  -5 1961.14 147.735   1
  -3   6  -5 2000.36 112.850   1
   3  -6   5 2147.11 103.348   2
   3   6   5 2033.65 87.1632   2
  -3   6   5 2215.81 154.683   1
   3   6   5 2157.50 83.3688   1
   3  -7   5-27.2755 36.9152   3
   3   7   5 16.6636 26.2269   3
   3  -7   5-1.84577 23.0660   2
   3  -7  -5 22.1773 36.9258   1
   3   7   5 5.02239 17.5089   1
   3   7   5 58.3170 22.1129   2
  -3   7  -5 26.5381 35.7479   3
  -3  -7  -5 58.8642 42.5857   3
  -3   7  -5 32.9108 29.8735   1
   3   7  -5-15.7654 34.9153   1
  -3  -7  -5 5.78081 13.8738   2
  -3  -8  -5 314.954 40.5656   2
   3   8   5 356.278 42.3690   1
   3  -8   5 361.602 66.1043   3
   3   8   5 371.128 63.7169   3
   3  -8   5 383.558 53.8114   2
   3  -8  -5 282.252 71.3202   1
   3   8  -5 270.519 59.6489   1
   3   8   5 372.038 47.4115   2
  -3   8  -5 296.593 58.3040   3
  -3  -8  -5 403.197 65.7224   3
  -3   8  -5 351.123 55.2323   1
   3  -9  -5 68.5540 41.1873   1
   3  -9   5 42.5232 31.0069   2
   3  -9   5 106.127 39.8608   3
   3   9   5 52.7226 30.2132   3
   3   9   5 112.179 32.8537   2
  -3   9  -5 96.0849 35.3065   1
  -3   9  -5 83.1157 38.5995   3
  -3  -9  -5 38.4616 36.4369   3
   3   9  -5 104.320 48.1537   1
  -3 -10  -5 13.8488 18.2705   2
   3 -10  -5 83.8424 50.0681   1
   3 -10   5 2.65638 26.6467   2
   3 -10   5 46.2534 32.5691   3
   3  10   5-34.2239 35.5193   3
  -3  10  -5 18.2030 26.4028   1
  -3  10  -5 20.8466 30.7365   3
  -3 -10  -5 5.57763 24.8826   3
  -3 -11  -5 17.0075 19.8979   2
   3 -11  -5-3.88244 36.5402   1
   3 -11   5 31.6539 33.9052   2
   3 -11   5 14.0868 21.3812   3
   3  11   5-53.3837 33.9001   3
  -3  11  -5-19.0562 22.8426   1
   3  11   5 31.7312 25.9638   2
  -3  11  -5-24.6287 29.9094   3
  -3 -11  -5-24.1922 25.0956   3
  -3 -12  -5 60.4957 34.6879   2
   3 -12  -5 144.371 64.0082   1
   3 -12   5 27.9807 36.6459   2
   3  12   5 26.4746 28.6410   2
  -3  12  -5 7.14753 26.4682   3
  -3 -12  -5 23.4901 22.3319   3
  -3 -12   5 33.2664 35.8849   2
   3  13   5 212.754 48.8458   1
  -3 -13  -5 228.128 49.9751   2
   3 -13  -5 265.291 76.0838   1
   3 -13   5 283.581 63.1814   2
  -3  13  -5 224.586 51.1267   3
  -3 -13  -5 228.465 50.2754   3
  -3 -13   5 298.102 67.8317   2
  -3 -14  -5 28.5609 25.5446   2
   3 -14  -5 56.8691 49.7831   1
   3 -14   5 55.2680 45.2249   2
  -3  14  -5 38.7700 29.8119   3
  -3 -14   5-25.4300 43.9796   2
   3 -15  -5 6.18590 42.3805   1
  -3 -15  -5 13.5527 32.2243   2
   3 -15   5 44.3680 45.6213   2
   3 -15  -5 154.788 66.3085   2
  -3 -15   5 24.1126 39.5390   2
  -3 -16  -5 354.065 68.8828   2
   3 -16   5 383.897 77.6402   2
  -3 -17  -5 72.2599 33.3419   2
   3 -17   5 23.1895 35.8061   2
  -3 -18  -5 33.6151 34.2349   2
   3 -18   5-20.5259 36.2798   2
  -3 -19  -5-35.7206 24.7037   2
  -3   0   6 1899.30 132.087   1
   3   0   6 1838.62 138.164   3
  -3   0  -6 1703.79 130.798   3
   3   0  -6 1598.06 128.457   1
   3  -1  -6 506.703 75.9577   1
   3   1   6 691.551 86.6884   3
  -3   1   6 473.620 70.8890   1
  -3   1  -6 487.560 74.2275   3
  -3  -1  -6 400.872 67.1973   3
   3  -1   6 521.549 73.5277   3
   3   1  -6 454.036 71.7899   1
   3   1  -6 536.525 73.8229   2
   3  -2  -6 469.128 74.7127   1
   3  -2   6 540.580 79.3280   3
   3   2   6 584.097 78.6636   3
  -3   2   6 568.854 76.0907   1
  -3   2  -6 526.814 77.1381   3
  -3  -2  -6 382.452 64.7964   3
   3   2  -6 392.274 65.3447   1
   3   2  -6 674.302 85.6033   2
   3   3  -6 202.915 48.5437   2
   3  -3  -6 148.319 48.6823   1
   3   3  -6 167.282 51.7155   1
   3  -3   6 175.602 17.6301   2
   3  -3   6 265.833 58.1467   3
   3   3   6 143.788 49.1900   3
  -3   3  -6 234.501 52.4104   3
  -3  -3  -6 159.865 50.0154   3
  -3   3  -6 210.032 26.4903   1
  -3   3   6 178.474 45.4838   1
  -3   4  -6-1.25239 14.8413   1
   3  -4   6 45.2041 15.1768   2
   3   4  -6 28.7084 35.7836   1
   3  -4   6 10.2616 32.6663   3
   3   4   6-32.0718 35.2111   3
  -3   4  -6-8.11080 33.2724   3
  -3  -4  -6-10.4803 33.0692   3
   3  -4  -6-49.7291 38.2888   1
   3   5   6 750.889 91.1605   3
  -3   5  -6 624.792 86.4628   3
  -3  -5  -6 652.018 85.5630   3
   3   5  -6 557.913 79.6612   1
   3  -5  -6 479.214 78.8970   1
   3  -5   6 695.372 49.8131   2
  -3   5  -6 656.122 57.7260   1
   3   6  -6 19.8286 34.3641   1
   3  -6   6 73.0711 24.8781   2
   3   6   6 73.1137 35.4021   3
   3   6   6 13.0875 8.55967   1
  -3   6  -6 68.1922 41.5044   3
  -3  -6  -6 38.3593 42.2175   3
   3  -6  -6 20.4510 41.2651   1
  -3   6  -6-1.73046 15.1033   1
   3   7  -6 2191.30 153.882   1
   3   7   6 2284.20 154.056   3
  -3   7  -6 2143.37 146.917   3
  -3  -7  -6 2299.53 157.635   3
   3   7   6 2429.17 83.1615   1
  -3  -7  -6 2537.16 94.9862   2
   3  -7  -6 2215.04 164.835   1
  -3   7  -6 2297.52 125.906   1
   3  -7   6 2519.40 113.097   2
   3   7   6 2312.99 79.2994   1
   3   8  -6 909.169 103.598   1
   3   8   6 963.905 57.5090   1
   3  -8  -6 724.903 99.5733   1
  -3   8  -6 809.502 95.8512   3
  -3  -8  -6 838.480 97.5739   3
   3   8   6 1021.50 61.8128   1
  -3  -8  -6 904.987 63.6282   2
  -3   8  -6 859.242 82.0126   1
   3  -8   6 992.897 79.0300   2
   3  -9  -6 886.824 110.374   1
   3   9  -6 907.028 107.076   1
  -3   9  -6 918.831 97.7748   3
  -3  -9  -6 983.946 104.258   3
   3   9   6 1012.50 68.6789   1
  -3   9  -6 907.315 89.8969   1
   3  -9   6 947.760 81.9284   2
   3  10   6 35.2362 19.4215   1
   3 -10   6 38.1669 28.3203   2
   3 -10  -6 109.358 49.3193   1
   3  10  -6 35.3353 38.5358   1
  -3  10  -6 139.333 42.0321   1
  -3  10  -6-12.7309 37.4908   3
  -3 -10  -6 37.4589 44.8202   3
  -3 -11  -6 170.446 39.3521   2
   3 -11  -6 157.012 66.0562   1
   3 -11   6 135.786 41.6188   2
  -3  11  -6 233.939 56.9687   1
  -3  11  -6 232.586 56.1415   3
  -3 -11  -6 194.974 48.7407   3
   3  11  -6 111.196 51.5172   1
   3 -12  -6 1077.94 130.853   1
  -3 -12  -6 872.497 100.155   3
  -3  12  -6 778.421 92.1124   3
  -3 -12  -6 912.431 85.4854   2
   3 -12   6 949.465 96.5732   2
  -3 -12   6 977.209 118.557   2
  -3 -13  -6 166.470 43.4878   2
   3 -13  -6 226.828 71.4552   1
   3 -13   6 232.846 54.2464   2
  -3  13  -6 183.211 46.7767   3
  -3 -13  -6 169.646 44.4622   3
  -3 -13   6 218.416 61.6683   2
  -3  14  -6 2079.15 145.299   3
  -3 -14  -6 2451.71 159.574   3
   3 -14  -6 2345.54 198.305   1
  -3 -14   6 2350.67 188.739   2
  -3 -14  -6 2375.02 153.952   2
   3 -14   6 2550.70 170.787   2
   3 -15  -6 117.425 63.8664   1
  -3 -15  -6-19.3139 30.6921   2
   3 -15   6-4.55200 35.1614   2
   3 -15  -6-77.9189 50.4196   2
  -3 -15  -6 12.3890 17.9590   3
  -3 -15   6 120.271 59.4448   2
  -3 -16  -6 87.1331 41.2520   2
   3 -16   6 46.6863 34.4098   2
  -3 -17  -6 153.431 53.1415   2
   3 -17   6 24.4570 35.4113   2
   3 -18   6 275.844 76.0449   2
   3   0  -7 42.7457 39.5081   1
  -3   0  -7-45.9111 47.2314   3
   3  -1  -7 47.2591 31.4178   1
  -3   1  -7 86.8420 45.5324   3
  -3  -1  -7 119.503 49.8733   3
   3   1  -7 115.690 45.9189   1
   3  -2  -7 607.063 85.7103   1
  -3   2  -7 755.811 92.9452   3
  -3  -2  -7 754.059 96.2767   3
   3   2  -7 784.970 93.9127   1
   3  -3  -7 802.852 98.5292   1
   3   3  -7 604.121 84.7101   1
  -3   3  -7 737.691 93.3938   3
  -3  -3  -7 643.364 90.4934   3
   3   4  -7 466.423 76.5994   1
  -3   4  -7 378.442 65.2777   3
  -3  -4  -7 365.221 67.9196   3
   3  -4   7 333.840 19.1800   2
  -3   4  -7 384.066 36.1463   1
   3  -4  -7 364.543 69.5310   1
  -3   5  -7-7.02430 12.6015   1
   3  -5   7-10.8291 11.4017   2
   3   5  -7 19.9805 39.0348   1
  -3   5  -7-19.3122 33.9542   3
  -3  -5  -7-48.8381 45.0826   3
   3  -5  -7-46.8297 41.3581   1
   3  -6   7 212.734 30.8104   2
  -3   6  -7 215.379 58.8500   3
  -3  -6  -7 171.214 55.9290   3
   3  -6  -7 246.642 64.5154   1
   3   6  -7 241.880 59.4901   1
  -3   6  -7 184.766 34.0447   1
   3   7  -7 126.396 46.4019   1
   3  -7   7 85.3521 26.6795   2
   3  -7  -7 104.394 47.7686   1
  -3   7  -7 98.7435 49.9750   3
  -3  -7  -7 110.735 50.6574   3
  -3   7  -7 110.554 32.6297   1
   3   8  -7 632.084 90.5712   1
   3  -8  -7 785.614 103.909   1
  -3   8  -7 636.598 86.6506   3
  -3  -8  -7 646.789 88.9048   3
  -3  -8  -7 740.441 51.5839   2
  -3   8  -7 704.922 75.7343   1
   3  -8   7 755.951 64.7105   2
   3   8   7 572.936 33.7186   1
  -3  -9  -7 367.567 41.2599   2
   3  -9   7 412.382 54.2411   2
   3  -9  -7 386.093 77.9974   1
   3   9   7 327.274 32.1891   1
  -3   9  -7 283.952 51.8574   1
  -3   9  -7 207.734 55.2823   3
  -3  -9  -7 338.237 65.2891   3
   3   9  -7 346.451 77.8531   1
   3  10  -7 1469.21 141.171   1
  -3  10  -7 1382.61 125.185   3
  -3 -10  -7 1326.77 126.388   3
   3 -10  -7 1434.73 146.304   1
  -3  10  -7 1385.64 115.452   1
   3 -10   7 1541.65 106.556   2
  -3 -11  -7 277.019 44.3693   2
   3  11  -7 211.075 57.8065   1
   3 -11   7 300.570 53.4351   2
   3 -11  -7 349.408 81.3419   1
  -3  11  -7 319.885 60.7704   1
  -3  11  -7 298.794 65.7161   3
  -3 -11  -7 355.643 68.0021   3
   3  12  -7 38.1347 35.5902   1
  -3 -12  -7 77.0372 26.3127   2
   3 -12  -7 167.137 57.3306   1
   3 -12   7 63.3137 25.2398   2
  -3  12  -7 103.174 47.0916   3
  -3 -12  -7 88.7661 40.3761   3
  -3 -13  -7 359.417 55.1346   2
   3 -13  -7 258.924 69.4877   1
   3 -13   7 348.800 65.4552   2
  -3  13  -7 372.424 70.2198   3
  -3 -13  -7 454.230 73.4857   3
   3  13  -7 520.506 91.7365   1
   3 -14  -7 236.596 71.0505   1
   3 -14   7 234.747 62.9919   2
  -3  14  -7 242.318 60.0001   3
  -3 -14  -7 189.257 51.4633   3
   3 -15   7 74.8435 43.2899   2
  -3 -15  -7 61.3104 34.0479   3
   3   0  -8 519.423 80.4518   1
  -3   0  -8 697.758 98.0325   3
   3  -1  -8 41.6137 43.1644   1
   3   1  -8 22.2078 34.5414   1
  -3   1  -8-15.8934 38.7429   3
  -3  -1  -8 56.5526 44.6058   3
   3  -2  -8 113.977 54.2031   1
  -3   2  -8 65.9994 36.9492   3
  -3  -2  -8 63.8510 36.5909   3
   3   2  -8 96.5047 47.7117   1
   3  -3  -8 178.829 56.8345   1
  -3   3  -8 288.785 68.1942   3
  -3  -3  -8 257.797 65.0265   3
   3   3  -8 158.609 49.6625   1
   3   4  -8 1101.63 116.722   1
  -3  -4  -8 1298.62 129.687   3
  -3   4  -8 1213.26 122.487   3
   3  -4  -8 1180.58 125.182   1
  -3   5  -8 292.483 35.5408   1
   3   5  -8 233.216 59.9118   1
  -3   5  -8 315.083 70.3251   3
  -3  -5  -8 284.570 60.8641   3
   3  -5  -8 186.750 54.9859   1
   3   6  -8 992.497 113.339   1
  -3   6  -8 981.748 113.571   3
  -3  -6  -8 1017.37 116.757   3
   3  -6  -8 1109.23 121.293   1
   3  -6   8 1139.82 54.7562   2
  -3   6  -8 1137.11 75.2126   1
   3  -7   8 10.8295 17.5673   2
   3  -7  -8 23.2317 39.1302   1
  -3   7  -8-47.1771 41.5515   3
  -3  -7  -8 35.5131 35.6479   3
   3   7  -8 15.0557 35.5840   1
  -3   7  -8 22.3761 21.2134   1
   3   8  -8 135.281 54.2325   1
   3  -8   8 77.7474 24.3054   2
   3  -8  -8 93.9931 50.2501   1
  -3   8  -8 138.375 54.0026   3
  -3  -8  -8 109.221 45.2351   3
  -3   8  -8 141.549 32.2060   1
   3   9  -8 819.960 107.615   1
   3  -9  -8 1015.28 122.653   1
  -3   9  -8 881.792 105.709   3
  -3  -9  -8 935.146 110.855   3
  -3   9  -8 946.686 90.4637   1
   3 -10  -8-16.3653 43.7794   1
  -3  10  -8 32.0784 34.5549   3
  -3 -10  -8 50.8185 35.9108   3
   3  10  -8 135.417 58.7671   1
   3  11  -8 68.0255 48.0826   1
   3 -11  -8 35.6935 43.4821   1
  -3  11  -8 67.4870 45.2135   3
  -3 -11  -8 81.3139 44.1501   3
   3 -12  -8 773.521 113.125   1
   3  12  -8 666.192 104.641   1
  -3  12  -8 520.827 84.8476   3
  -3 -12  -8 726.924 101.481   3
   3 -13  -8 1185.20 144.509   1
  -3 -13  -8 1132.13 123.588   3
  -3  13  -8 1127.80 119.338   3
  -3  14  -8 481.864 83.7976   3
  -3 -14  -8 497.464 81.4548   3
   3   0  -9-9.90388 32.8442   1
  -3   0  -9 33.6797 35.9792   3
   3  -1  -9 1.03073 31.0443   1
   3   1  -9-6.75209 31.7768   1
  -3   1  -9 58.6432 38.2676   3
  -3  -1  -9 16.2762 40.4985   3
  -3   2  -9 1648.04 149.847   3
  -3  -2  -9 1579.42 149.785   3
   3  -2  -9 1585.38 140.636   1
   3   2  -9 1606.64 141.383   1
  -3   3  -9 1357.37 137.225   3
  -3  -3  -9 1315.44 138.234   3
   3   3  -9 1225.70 126.743   1
   3  -3  -9 1051.29 116.959   1
  -3   4  -9 676.611 100.308   3
  -3  -4  -9 638.406 95.7757   3
   3  -4  -9 653.240 95.8337   1
   3   4  -9 542.295 84.3139   1
   3   5  -9-42.8522 40.6647   1
  -3   5  -9 13.6083 35.3161   3
  -3  -5  -9-5.83311 37.0402   3
   3  -5  -9 36.9629 44.9857   1
   3   6  -9-15.7974 32.0384   1
  -3   6  -9 29.3258 41.7750   3
  -3  -6  -9 32.7848 37.5659   3
   3  -6  -9-32.7813 39.2415   1
   3   7  -9 221.833 60.6679   1
   3  -7  -9 211.194 69.8022   1
  -3   7  -9 91.3106 42.4466   3
  -3  -7  -9 303.809 73.9658   3
   3  -8  -9 265.500 70.7534   1
  -3   8  -9 351.361 74.0666   3
  -3  -8  -9 259.548 72.7845   3
   3   8  -9 306.486 71.5923   1
   3  -9  -9 201.004 71.5816   1
  -3   9  -9 67.3048 40.5892   3
  -3  -9  -9 74.3281 39.7945   3
   3   9  -9 120.918 55.4633   1
   3  10  -9 71.8682 52.6529   1
   3 -10  -9 125.651 67.1720   1
  -3  10  -9 14.2829 38.7492   3
  -3 -10  -9 28.3907 42.1653   3
   3 -11  -9 36.6781 39.8450   1
   3  11  -9 56.1120 50.2524   1
  -3  11  -9 1.98693 31.4750   3
  -3 -11  -9 70.9528 47.2835   3
   3 -12  -9 291.958 76.2579   1
  -3  12  -9 199.341 62.3356   3
  -3 -12  -9 311.045 71.2581   3
  -3 -14  -9 4.96840 30.9815   3
  -3   0 -10 2771.87 203.559   3
   3   0 -10 2498.47 179.500   1
   3  -1 -10 115.662 56.0110   1
   3   1 -10 104.017 50.5037   1
  -3   1 -10 113.082 53.7269   3
  -3  -1 -10 116.534 57.2746   3
   3  -2 -10-9.91168 35.0435   1
   3   2 -10-36.8671 42.7885   1
  -3   2 -10 86.2170 56.6748   3
  -3  -2 -10 123.770 68.2373   3
  -3   3 -10 1012.69 127.320   3
  -3  -3 -10 599.574 103.965   3
   3   3 -10 674.415 100.621   1
   3  -3 -10 745.697 104.907   1
  -3   4 -10-48.4742 36.6110   3
   3   4 -10 27.4098 32.5565   1
   3  -4 -10-1.27729 36.2952   1
  -3   5 -10 126.360 60.7954   3
  -3  -5 -10 12.3229 42.7119   3
   3  -5 -10 47.2006 44.6557   1
   3   5 -10 42.1428 45.8440   1
   3   6 -10 461.131 88.1973   1
  -3   6 -10 536.566 91.8945   3
  -3  -6 -10 486.380 90.5308   3
   3  -6 -10 699.451 107.346   1
   3   7 -10 334.404 76.1974   1
   3  -7 -10 224.875 68.7369   1
  -3   7 -10 366.858 83.2035   3
  -3  -7 -10 247.253 70.5868   3
   3   8 -10 407.214 80.3694   1
   3  -8 -10 244.317 70.4791   1
  -3   8 -10 292.178 68.3888   3
  -3  -8 -10 367.753 79.2930   3
   3  -9 -10 93.9361 56.1260   1
  -3   9 -10 16.4531 42.4873   3
  -3  -9 -10 60.6377 40.5574   3
   3   9 -10 49.3397 44.8270   1
   3 -10 -10 35.3287 46.7573   1
  -3  10 -10-31.4626 41.2309   3
  -3 -10 -10 37.1017 39.4159   3
   3 -11 -10 115.669 50.0230   1
  -3  11 -10 204.534 65.8150   3
  -3 -11 -10 244.282 64.0057   3
  -3  12 -10 171.546 59.4106   3
  -3  13 -10 229.859 67.6609   3
  -3 -13 -10 125.673 53.6271   3
   3   0 -11 58.9709 45.6314   1
  -3   0 -11-45.9264 52.7018   3
   3  -1 -11 309.305 72.8255   1
   3   1 -11 275.703 69.7444   1
  -3   1 -11 368.686 77.6069   3
  -3  -1 -11 442.122 87.6331   3
   3   2 -11 15.3902 40.4935   1
  -3   2 -11-12.1241 40.8929   3
  -3  -2 -11 105.039 60.8237   3
   3  -2 -11 58.4399 38.3557   1
   3   3 -11 477.576 90.4868   1
  -3   3 -11 583.918 103.873   3
  -3  -3 -11 615.076 103.658   3
   3  -3 -11 461.768 86.8105   1
  -3   4 -11 42.6366 45.9027   3
  -3  -4 -11 34.0120 39.2323   3
   3   4 -11 39.6377 37.1437   1
   3  -4 -11 14.3668 36.0307   1
  -3   5 -11 1098.69 136.136   3
  -3  -5 -11 1268.95 152.880   3
   3  -5 -11 988.922 124.355   1
   3   5 -11 1143.91 134.407   1
  -3   6 -11 1120.05 137.993   3
  -3  -6 -11 1374.39 155.057   3
   3  -6 -11 1216.54 141.111   1
   3   6 -11 1400.07 148.406   1
   3   7 -11 89.9269 51.1816   1
   3  -7 -11-30.4491 44.6399   1
  -3   7 -11-19.1243 37.3664   3
  -3  -7 -11 22.1226 37.7662   3
   3  -8 -11-21.9038 35.8512   1
   3  -9 -11 45.6056 45.1312   1
   3   0 -12 507.970 93.0164   1
   3  -1 -12 16.6336 33.2948   1
   3   1 -12 18.4850 31.9198   1
   3   2 -12 425.081 84.2877   1
   3  -2 -12 293.516 74.3847   1
   3   3 -12 205.247 63.8525   1
   3  -3 -12 242.502 67.4655   1
   3   4 -12 123.400 53.0601   1
   3  -4 -12 142.284 54.2437   1
   3  -5 -12 4.72474 33.6916   1
   3  -6 -12-12.3380 37.2601   1
   4   0   0 9.36371 31.1455   1
  -4   0   0-31.3135 29.6699   1
   4   0   0 8.12804 25.2475   3
  -4   1   0 5456.26 205.170   1
   4  -1   0 5299.41 226.324   3
   4   1   0 5196.93 224.847   3
   4   1   0 4986.66 190.841   2
   4  -1   0 4684.69 195.765   1
   4   1   0 4954.25 198.002   1
  -4   2   0 1651.19 116.386   1
   4  -2   0 1551.63 127.467   3
   4   2   0 1689.52 130.226   3
   4   2   0 1445.56 103.894   2
   4  -2   0 1560.81 119.219   1
   4   2   0 1402.26 107.277   1
   4   3   0 751.653 77.4789   2
   4  -3   0 718.388 87.4357   3
   4   3   0 698.239 85.7354   3
   4  -3   0 773.477 89.8226   1
   4   3   0 693.382 77.2475   1
  -4   3   0 955.999 93.6118   1
   4   4   0 108.621 42.4974   1
  -4   4   0 69.9835 34.7212   1
   4   4   0 118.506 36.5461   2
   4  -4   0 146.168 47.0699   1
   4  -4   0 102.151 39.5407   3
   4   4   0 74.7622 38.8884   3
   4   5   0 496.025 68.1406   2
   4   5   0 418.727 64.7347   1
   4  -5   0 382.873 71.4257   1
   4  -5   0 553.289 76.3877   3
   4   5   0 498.882 70.9327   3
  -4   5   0 520.864 72.6032   1
   4  -6   0 1467.47 122.137   3
   4   6   0 1374.47 117.081   3
   4  -6   0 1364.09 122.742   1
   4   6   0 1514.88 114.907   2
  -4   6   0 1436.94 122.050   1
   4   6   0 1197.15 101.479   1
   4   7   0 1256.01 110.026   1
   4  -7   0 1382.52 117.610   3
   4   7   0 1510.68 120.698   3
   4  -7   0 1271.06 123.508   1
   4   7   0 1357.08 111.307   2
  -4   7   0 1431.81 121.993   1
   4   8   0 278.040 54.0538   2
   4  -8   0 254.626 67.2230   1
   4   8   0 168.796 47.7516   1
   4  -8   0 238.127 51.2245   3
   4   8   0 255.738 54.9662   3
   4   9   0 302.650 59.3375   1
   4  -9   0 249.588 64.3714   1
   4  -9   0 286.124 59.1286   3
   4   9   0 306.356 55.4249   3
   4 -10   0-12.1389 43.8516   1
   4 -10   0 30.7443 28.6448   3
   4  10   0-17.7314 23.6936   3
   4  10   0 26.0019 40.1214   1
   4 -11   0 324.658 75.2056   1
   4 -11   0 186.708 49.0633   3
   4  11   0 271.079 55.2035   3
   4  11   0 299.291 65.9243   1
  -4 -11   0 307.777 66.1568   2
   4 -12   0 58.0739 49.8843   1
   4 -12   0 34.3651 25.3972   3
   4  12   0-25.2855 31.6025   3
  -4 -12   0 31.7285 28.4409   2
   4 -13   0-5.35042 7.31995   3
   4 -13   0 45.0883 49.3714   2
   4 -14   0 503.069 95.7818   2
  -4 -14   0 386.643 76.9100   2
   4 -15   0 193.666 67.5511   2
  -4 -15   0 61.7159 37.0987   2
   4 -16   0 103.445 54.0468   2
  -4 -16   0 73.7559 45.0741   2
   4   0   1 13.9400 30.3998   1
   4   0  -1 17.8120 35.8399   1
  -4   0   1 62.3611 36.5724   1
  -4   0  -1-10.1860 17.4812   1
   4   0   1-20.6627 26.0839   3
   4   0  -1-24.0325 32.0800   3
   4  -1  -1-40.9439 41.1703   1
   4   1   1 31.6803 36.3252   1
  -4   1  -1 32.5150 29.9605   1
  -4   1   1 1.88339 23.1958   1
   4   1  -1 33.6719 37.4833   1
   4  -1   1 4.64258 28.9961   3
   4   1   1-19.9412 28.6194   3
   4  -1  -1 39.0523 25.7817   3
   4   1  -1-11.4584 26.0407   3
   4  -1   1 42.4184 36.7945   1
   4   1  -1-22.7054 24.5157   2
   4   1   1 4.58596 21.0508   2
   4   2   1 274.592 48.5995   2
   4   2   1 286.352 52.0040   1
  -4   2  -1 324.528 52.3083   1
   4   2  -1 271.099 53.3658   1
   4  -2   1 232.927 51.9924   3
   4   2   1 345.486 62.5029   3
   4  -2  -1 273.933 57.8162   3
   4   2  -1 294.775 58.6769   3
  -4   2   1 332.832 58.3835   1
   4  -2   1 273.289 57.0375   1
   4  -2  -1 234.712 55.4717   1
   4   2  -1 276.057 52.2358   2
   4   3  -1 78.2372 32.9923   2
   4   3   1-2.07373 21.9826   2
  -4   3  -1 74.6284 32.7045   1
  -4   3   1 74.0744 39.0033   1
   4  -3   1 37.2029 28.0063   3
   4   3   1 48.6713 31.7689   3
   4   3   1 50.5898 34.7255   1
   4  -3   1 79.1961 36.6464   1
   4  -3  -1 20.2229 27.6602   3
   4   3  -1 69.0452 38.8563   3
   4  -3  -1 74.5847 45.5823   1
   4   3  -1 48.5230 39.5538   1
   4   4  -1 826.163 88.2142   1
   4  -4   1 999.753 100.833   3
   4   4   1 1068.62 101.729   3
   4  -4  -1 1019.69 101.920   3
   4   4  -1 947.291 95.9237   3
   4  -4   1 783.645 90.2675   1
   4  -4  -1 855.916 96.4535   1
   4   4  -1 956.927 92.2948   2
   4   4   1 994.084 86.5634   2
   4   4   1 924.169 83.4169   1
  -4   4  -1 915.141 89.1574   1
  -4   4   1 1163.60 107.811   1
   4   5  -1 444.002 64.0653   2
   4   5   1 374.605 55.6017   2
   4   5   1 436.732 62.9371   1
   4   5  -1 365.652 63.2046   1
   4  -5   1 454.246 73.5390   1
   4  -5  -1 416.312 75.1955   1
   4  -5   1 462.663 69.8887   3
   4   5   1 451.925 69.8023   3
   4  -5  -1 373.848 65.9177   3
   4   5  -1 465.052 70.7518   3
  -4   5  -1 478.992 71.0733   1
  -4   5   1 422.162 69.1324   1
   4   6  -1 37.6575 26.5226   2
   4   6   1 75.9688 32.2654   2
   4  -6   1 52.6084 40.5917   1
   4   6   1-10.9522 23.9238   1
   4  -6  -1 62.7065 50.3000   1
  -4   6  -1 20.6749 28.2295   1
   4  -6   1 68.9168 33.1793   3
   4   6   1 8.09814 24.2952   3
   4   6  -1 10.2666 28.6677   1
   4  -6  -1 12.8473 25.1716   3
   4   6  -1 51.2113 30.2040   3
  -4   6   1 65.9854 35.4065   1
   4   7  -1 260.246 58.7720   2
   4   7   1 146.119 38.9324   2
   4  -7   1 247.280 63.0293   1
  -4   7  -1 258.337 57.4317   1
   4  -7  -1 229.197 63.8182   1
   4  -7   1 250.656 51.7565   3
   4   7   1 219.344 49.8073   3
   4  -7  -1 189.182 49.4710   3
   4   7  -1 217.601 50.1791   3
   4   7   1 140.502 40.5359   1
   4   7  -1 261.931 57.5788   1
   4  -8   1 543.508 84.7350   1
   4   8   1 584.077 72.7635   2
   4   8   1 542.317 72.7519   1
   4  -8  -1 613.751 91.4459   1
   4   8  -1 583.905 79.7543   1
   4  -8   1 517.619 75.4436   3
   4   8   1 517.798 75.7643   3
   4  -8  -1 587.610 80.3502   3
   4   8  -1 609.036 79.7987   3
   4  -9   1 52.4285 41.9175   1
   4   9   1 104.168 40.6385   2
   4  -9  -1 46.2806 46.3956   1
   4  -9   1 113.145 35.2211   3
   4   9   1 109.732 42.1861   3
   4  -9  -1 79.2669 41.7766   3
   4   9  -1 30.4939 30.2553   3
   4   9   1 85.4506 35.3528   1
   4   9  -1 37.1115 33.3450   1
   4 -10   1 43.7137 42.5327   1
   4 -10  -1 94.4499 56.0611   1
   4 -10   1 64.9431 42.3944   3
   4  10   1 63.0995 39.3178   3
   4  10  -1 217.074 58.2460   1
   4 -10  -1 89.2101 38.3059   3
   4  10  -1 77.8164 35.1664   3
   4  10   1 117.192 34.5250   1
   4 -11   1-42.4271 44.5099   1
   4 -11  -1-13.7012 46.4132   1
   4  11   1 17.3714 24.3317   3
   4  11  -1 25.2882 30.0400   1
   4  11  -1 56.4182 30.3755   3
   4 -11   1 91.8326 50.4803   2
  -4 -11   1 47.4514 41.6229   2
  -4 -11  -1-20.1318 30.6878   2
   4  11   1 10.6934 24.8398   1
   4 -12  -1-40.1062 40.1050   1
   4  12   1 73.1501 38.8066   3
   4  12  -1 77.7874 32.3936   1
   4  12  -1 122.481 41.2754   3
   4 -12   1 160.078 61.5799   2
  -4 -12   1 139.762 51.1290   2
  -4 -12  -1 18.8953 30.7388   2
   4 -13  -1 9.80167 42.2321   1
   4 -13   1 56.3148 46.8116   2
  -4 -13   1 57.1171 47.6234   2
  -4 -13  -1 91.3358 43.7061   2
   4 -14   1 619.676 103.178   2
   4 -14  -1 470.525 90.3663   2
  -4 -14   1 485.830 86.2753   2
  -4 -14  -1 456.447 83.3659   2
   4 -15   1 252.327 76.1367   2
   4 -15  -1 242.906 72.4016   2
  -4 -15   1 238.742 66.4835   2
  -4 -15  -1 149.039 58.4349   2
  -4 -16  -1 11.8858 31.3028   2
   4 -16   1-56.2172 50.1464   2
   4 -16  -1-18.5549 48.6203   2
  -4 -16   1 7.14167 36.8525   2
  -4 -17  -1 226.282 67.9215   2
   4   0  -2 12.3580 35.3846   1
  -4   0   2-24.0239 35.5138   1
   4   0   2-30.6075 32.3443   3
   4   0  -2 9.09712 28.7985   3
   4   0   2 8.71333 27.2540   1
   4   0   2-18.1021 21.3622   2
  -4   0  -2-4.75942 18.4932   1
   4   1   2 95.1795 26.9734   2
   4   1   2 135.297 39.9413   1
   4  -1  -2 116.575 47.7242   1
  -4   1  -2 127.809 34.0784   1
   4   1  -2 40.7440 33.6356   1
  -4   1   2 83.5187 33.4129   1
   4  -1   2 120.214 43.8494   3
   4   1   2 88.8145 40.7564   3
   4  -1  -2 78.6833 35.7761   3
   4   1  -2 108.709 36.1117   3
   4  -1   2 71.6527 32.0255   1
   4   1  -2 133.598 43.7675   2
   4  -2  -2 642.373 86.0927   1
   4   2   2 515.426 57.5095   2
   4   2   2 531.859 60.8941   1
   4  -2   2 600.678 80.6315   3
   4   2   2 520.179 73.3773   3
  -4   2  -2 591.899 67.6133   1
   4  -2   2 564.120 72.2467   1
   4   2  -2 526.377 75.4758   1
   4  -2  -2 467.814 70.7954   3
   4   2  -2 516.485 75.5684   3
  -4   2   2 556.662 78.2925   1
   4   2  -2 615.382 75.6584   2
   4   3  -2 94.2628 36.1280   2
   4   3   2 93.8948 29.7158   2
  -4   3  -2 111.654 36.7843   1
   4   3   2 3.81936 26.5852   1
  -4   3   2 65.6480 36.0132   1
   4  -3   2 121.592 46.1259   1
   4  -3   2-11.4506 36.2389   3
   4   3   2 106.331 40.4686   3
   4  -3  -2 117.931 40.9902   3
   4   3  -2 95.3240 39.6585   3
   4   3  -2-6.52813 34.5240   1
   4  -3  -2 64.8952 42.8589   1
   4   4  -2 283.603 56.8374   2
   4   4  -2 165.006 50.1833   1
   4   4   2 194.313 39.6812   2
  -4   4   2 223.692 54.5212   1
   4  -4   2 200.610 49.0599   1
   4  -4   2 166.383 49.7420   3
   4   4   2 231.262 48.7807   3
   4   4   2 245.565 49.3686   1
   4  -4  -2 232.454 54.5823   3
   4   4  -2 166.542 43.3499   3
   4  -4  -2 112.960 51.0186   1
  -4   4  -2 230.099 47.4038   1
   4   5   2 28.8113 30.7155   1
   4   5  -2 13.8286 27.4770   2
   4   5   2 10.5545 19.2023   2
   4   5  -2 3.35374 35.7337   1
   4  -5   2 60.2869 40.5331   1
   4  -5   2-12.6395 27.4917   3
   4   5   2-8.26321 25.6392   3
  -4   5  -2 33.5795 33.0182   1
   4  -5  -2-18.0337 40.4059   1
   4  -5  -2-23.7707 29.7423   3
   4   5  -2 8.31132 23.1161   3
   4   6   2 117.841 33.6800   2
   4  -6   2 155.629 50.9738   1
   4   6   2 100.385 36.3309   1
  -4   6  -2 118.599 39.9015   1
   4  -6  -2 131.141 57.5630   1
   4  -6   2 115.098 40.5311   3
   4   6   2 110.454 37.8668   3
   4   6  -2 140.469 48.4434   1
   4  -6  -2 157.131 46.3125   3
   4   6  -2 176.099 48.0472   3
   4   7   2 1524.07 107.845   1
   4   7  -2 1360.85 119.706   1
   4   7   2 1527.01 123.535   3
   4   7  -2 1544.67 126.220   3
   4  -7   2 1513.40 124.833   1
   4  -7  -2 1579.19 146.888   1
   4   7   2 1450.38 104.657   2
  -4   7  -2 1554.44 121.186   1
   4  -8   2 558.328 80.7922   1
   4   8   2 473.834 62.5475   1
  -4   8  -2 470.158 70.9400   1
   4   8   2 571.436 68.5227   2
   4   8  -2 477.937 76.6687   1
   4  -8  -2 443.773 83.0067   1
   4   8   2 497.805 73.0341   3
   4   8  -2 500.446 74.9991   3
   4  -9   2 178.777 54.9871   1
   4   9   2 230.293 48.3096   2
   4  -9  -2 150.391 54.3711   1
   4   9   2 155.262 38.1864   1
   4   9  -2 213.702 56.2377   1
   4 -10   2-51.4553 49.6554   1
   4 -10  -2-23.6634 39.5511   1
   4  10   2 58.9854 34.2949   2
   4  10  -2 16.1409 35.4660   1
   4  10   2 22.3622 22.1275   1
   4 -10   2-0.59072 32.5375   2
  -4 -10  -2 19.2183 30.2181   2
   4 -11  -2 6.30265 44.3053   1
   4  11  -2-19.9096 38.8864   1
   4 -11   2 103.481 53.7139   2
   4  11   2-27.7565 30.0061   1
  -4 -11  -2-31.9658 34.2560   2
   4 -12  -2 45.3514 43.4200   1
   4  12  -2-15.4677 40.8060   1
   4 -12   2-10.6274 35.1397   2
  -4 -12   2-5.14534 38.9485   2
  -4 -12  -2-12.8660 29.1847   2
   4 -13  -2 701.470 109.160   1
   4 -13   2 704.599 99.5734   2
  -4 -13   2 613.291 97.1282   2
  -4 -13  -2 571.619 84.8857   2
   4 -14  -2 611.115 115.880   1
   4 -14   2 819.246 112.887   2
   4 -14  -2 809.707 117.408   2
  -4 -14   2 525.354 97.9592   2
  -4 -14  -2 751.775 99.0022   2
   4 -15   2 584.870 100.019   2
   4 -15  -2 850.431 124.600   2
  -4 -15   2 551.694 101.361   2
  -4 -15  -2 660.216 95.3014   2
  -4 -16  -2 50.3459 36.1853   2
   4 -16   2-66.3005 53.5455   2
  -4 -17  -2-4.01973 30.3951   2
   4 -17   2 24.1127 40.4283   2
  -4   0   3-19.0090 31.1329   1
  -4   0  -3 25.3007 19.0877   1
   4   0  -3 42.5591 41.3294   1
   4   0   3-22.6975 28.6792   1
  -4   0  -3-31.9002 39.8309   3
   4   0   3 13.6814 17.2188   2
   4   1   3 356.527 44.9853   2
   4  -1  -3 292.513 61.3908   1
   4   1  -3 399.390 69.3561   1
  -4   1  -3 363.421 48.9884   1
   4  -1   3 378.962 55.8102   1
  -4   1  -3 386.229 70.7325   3
  -4  -1  -3 299.088 67.0106   3
  -4   1   3 387.410 65.7909   1
   4   1   3 327.961 44.5759   1
   4   1  -3 474.685 75.1753   2
   4  -2  -3 159.754 50.5325   1
  -4   2   3 205.819 50.7582   1
   4   2   3 250.087 40.6173   2
   4   2   3 182.823 36.6959   1
   4  -2   3 264.320 49.7033   1
   4   2  -3 208.052 51.0472   1
  -4   2  -3 247.221 43.1122   1
  -4   2  -3 275.127 61.5339   3
  -4  -2  -3 222.187 64.8619   3
   4   2  -3 199.252 52.8259   2
   4   3  -3 415.813 68.1619   2
   4   3   3 377.393 48.2787   2
  -4   3  -3 473.139 59.1849   1
   4   3   3 373.214 51.0848   1
   4  -3   3 412.614 59.3871   1
  -4   3  -3 364.511 70.8198   3
  -4  -3  -3 355.435 70.7102   3
   4   3  -3 372.049 68.2645   1
   4  -3  -3 334.192 65.4847   1
   4   4  -3 1130.99 108.808   1
   4  -4   3 1061.42 95.9405   1
   4   4   3 1162.35 81.5034   2
   4  -4  -3 1108.11 114.541   1
   4   4   3 1139.11 84.1462   1
  -4   4  -3 1063.95 88.6066   1
   4   5   3 49.2449 21.6022   2
   4  -5   3-22.3964 36.7858   1
   4   5  -3 53.7619 37.7930   1
  -4   5  -3 26.2671 22.6006   1
   4  -5  -3-11.7864 37.4730   1
   4   5   3 3.98397 21.7391   1
   4   6   3 35.2737 21.9472   1
   4  -6   3 40.7051 40.3958   1
   4   6   3 40.0860 22.1672   2
  -4   6  -3 47.5464 27.2040   1
   4   6  -3 14.0884 32.4927   1
   4  -6  -3-31.9131 46.0242   1
   4  -7   3-53.9384 40.9266   1
   4   7   3 39.9315 24.9486   2
  -4   7  -3 37.0632 28.3577   1
   4   7   3 12.2439 23.5724   1
   4  -7  -3 22.7182 41.4953   1
   4   7  -3-14.6153 32.3329   1
   4   8   3 2663.60 139.521   1
   4   8  -3 2579.89 171.479   1
   4  -8   3 2494.14 161.849   1
   4  -8  -3 2612.27 187.376   1
   4   8   3 2731.96 142.106   2
  -4   8  -3 2919.28 168.972   1
   4  -8   3 2982.33 164.081   2
   4   9   3 2009.34 125.210   1
   4   9  -3 2152.68 159.780   1
   4  -9  -3 1902.67 164.264   1
   4   9   3 2170.12 131.816   2
   4  -9   3 2048.79 141.571   2
   4  10  -3 279.754 65.4110   1
   4  10   3 443.168 62.2908   1
   4 -10  -3 430.198 89.4020   1
   4  10   3 427.916 62.0028   2
   4 -10   3 288.990 58.5187   2
   4  11   3 11.4779 24.3372   1
   4 -11  -3 58.4004 52.6438   1
   4  11   3 19.2835 22.9768   2
   4 -11   3 72.9636 40.6539   2
   4  11  -3-0.48785 35.1480   1
  -4 -11  -3 132.933 40.6490   2
   4 -12  -3 232.008 70.0882   1
   4  12   3 196.840 46.1712   1
   4  12  -3 248.618 63.8146   1
   4 -12   3 207.080 57.3575   2
  -4 -12  -3 194.826 50.5805   2
   4  13  -3 1232.83 133.924   1
   4 -13  -3 1202.55 144.033   1
   4 -13   3 1092.18 117.986   2
  -4 -13  -3 1082.30 110.960   2
   4 -14  -3 120.085 54.3502   1
   4 -14   3 20.6122 40.6065   2
  -4 -14   3 174.256 60.4992   2
  -4 -14  -3 91.6522 42.2473   2
  -4 -15  -3 135.782 51.6198   2
   4 -15   3 192.216 63.2056   2
  -4 -15   3 45.5064 33.3916   2
  -4 -16  -3 532.451 89.5027   2
   4 -16   3 675.278 106.656   2
  -4 -17  -3-51.2976 45.4476   2
   4 -17   3 44.8023 46.9626   2
  -4   0  -4 1380.05 130.157   3
   4   0   4 1573.88 81.6496   2
   4   0   4 1576.63 96.0704   1
   4   0  -4 1379.22 125.858   1
   4   1   4 187.790 32.9667   2
   4  -1  -4 122.350 51.0620   1
  -4   1  -4 97.7630 24.4528   1
   4  -1   4 237.552 45.9206   1
   4   1  -4 145.019 50.9177   1
   4   1   4 191.817 35.8899   1
  -4   1  -4 123.378 52.6388   3
  -4  -1  -4 181.969 56.5505   3
   4  -1   4 161.648 29.6561   2
   4  -2  -4 508.831 80.3868   1
   4   2   4 448.631 45.0496   2
   4  -2   4 673.083 69.6110   1
   4   2  -4 455.290 75.2452   1
  -4   2  -4 455.055 73.8139   3
  -4  -2  -4 631.430 89.0039   3
   4   2   4 509.910 53.4813   1
  -4   2  -4 469.206 54.4654   1
   4  -3   4 724.708 72.4958   1
  -4   3  -4 659.163 87.7051   3
  -4  -3  -4 828.863 100.938   3
   4   3   4 700.141 57.2105   2
   4   3  -4 646.204 88.1873   1
   4   3   4 708.401 60.8527   1
   4  -3  -4 541.954 86.9116   1
  -4   3  -4 701.681 66.5791   1
   4   4  -4 29.6784 44.4560   1
   4  -4   4 16.9011 25.7019   1
   4   4   4 30.7251 19.7705   2
   4   4   4-4.45315 20.9089   1
  -4   4  -4-34.6049 41.6253   3
  -4  -4  -4 24.6575 38.2036   3
   4  -4  -4 40.1985 45.2598   1
  -4   4  -4 16.0611 18.0201   1
   4  -5   4 176.911 44.9880   1
   4   5  -4 154.898 50.1305   1
   4   5   4 193.816 34.9831   2
   4   5   4 136.558 33.3565   1
  -4   5  -4 104.836 29.8898   1
  -4   5  -4 186.103 57.2659   3
  -4  -5  -4 142.035 53.1248   3
   4  -5  -4 32.5063 41.1981   1
   4  -6   4 173.294 49.5710   1
   4   6   4 157.322 32.2575   2
  -4   6  -4 158.687 40.4944   1
   4   6  -4 190.657 56.4495   1
   4  -6  -4 60.8732 42.2632   1
   4  -6   4 114.891 30.7036   2
  -4   6  -4 173.254 53.9651   3
  -4  -6  -4 198.354 53.8782   3
   4   6   4 182.089 39.8406   1
   4   7   4 85.1807 28.0553   1
  -4   7  -4 101.527 35.1734   1
   4   7   4 70.6214 26.4349   2
   4  -7  -4 131.347 51.7499   1
   4  -7   4 106.351 35.5096   2
  -4   7  -4 56.2386 36.5622   3
  -4  -7  -4 128.652 45.2432   3
   4   7  -4 80.9037 46.9268   1
   4   8  -4 626.689 91.8088   1
  -4   8  -4 466.615 70.6310   1
   4   8   4 510.695 59.0611   2
   4  -8  -4 598.019 96.6159   1
   4   8   4 531.678 61.4579   1
   4  -8   4 498.626 71.0496   2
  -4   8  -4 459.649 74.0852   3
  -4  -8  -4 489.839 76.6576   3
   4   9   4 125.649 33.0083   1
  -4   9  -4 146.094 38.6483   1
   4   9  -4 84.9988 40.8479   1
   4  -9  -4 153.996 64.9056   1
   4   9   4 91.0282 27.9348   2
   4  -9   4 148.358 43.9163   2
   4 -10  -4 178.916 61.6302   1
   4  10   4 22.0844 21.7814   2
   4 -10   4 139.610 44.7226   2
   4  10   4 67.4175 30.6321   1
   4  10  -4 74.7991 43.0335   1
   4 -11  -4 88.6277 53.7941   1
   4  11  -4 244.631 66.5068   1
   4  11   4 149.852 38.2352   1
   4 -11   4 96.0254 37.1750   2
  -4 -11  -4 85.8256 36.2361   2
   4 -12  -4 331.755 81.6096   1
   4  12   4 457.533 64.6509   1
   4 -12   4 397.666 73.7489   2
   4  12  -4 555.427 93.7772   1
  -4 -12  -4 391.897 66.1871   2
   4 -13  -4-27.9766 40.5838   1
   4  13  -4 35.5317 40.9942   1
   4 -13   4 9.54758 35.1237   2
  -4 -13  -4 9.79412 27.2464   2
   4 -14  -4 1046.52 143.853   1
   4  14  -4 1233.83 141.063   1
   4 -14   4 1177.04 126.213   2
  -4 -14  -4 987.367 106.170   2
  -4 -15  -4-17.2253 31.4199   2
   4 -15   4 37.6378 44.9068   2
  -4 -16  -4-6.96559 31.8799   2
   4 -16   4-13.8641 44.3088   2
  -4 -17  -4 139.338 49.4145   2
   4 -17   4 93.7271 50.2865   2
   4   0   5-16.8003 10.6280   2
   4   0   5 17.0821 18.2999   1
   4   0  -5 18.4133 36.2139   1
  -4   0  -5-16.5782 33.7853   3
   4  -1   5 188.765 26.7393   2
   4  -1   5 215.509 38.4195   1
   4  -1  -5 239.687 59.8175   1
   4   1   5 192.151 32.7188   1
   4   1  -5 219.734 57.2822   1
  -4   1  -5 220.373 53.8657   3
  -4  -1  -5 162.402 50.2087   3
   4  -2  -5 22.5385 39.7468   1
   4  -2   5 144.673 35.9114   1
   4   2   5 91.3824 20.2937   2
  -4   2  -5 87.2978 22.9900   1
   4   2   5 82.4405 24.7813   1
   4   2  -5 127.185 52.3108   1
  -4   2  -5 95.2049 48.8117   3
  -4  -2  -5 141.982 57.1532   3
   4  -2   5 123.744 23.7765   2
   4  -3   5 19.6156 24.8901   1
   4   3   5-7.62776 11.8919   2
  -4   3  -5 33.5596 20.9400   1
   4  -3   5 23.6259 18.5167   2
  -4   3  -5 39.2784 36.7465   3
  -4  -3  -5 7.28905 38.8276   3
   4   3   5 50.3692 22.2388   1
   4   3  -5-13.7187 37.5903   1
   4  -3  -5 2.55643 40.9657   1
  -4   4  -5 207.005 37.3183   1
   4   4  -5 240.182 63.3474   1
   4   4   5 263.484 32.2568   2
   4  -4   5 276.289 40.8378   2
  -4   4  -5 250.601 65.2705   3
  -4  -4  -5 225.298 66.5311   3
   4  -4  -5 200.431 57.9101   1
   4   4   5 253.471 36.3546   1
  -4   5  -5 1235.82 127.035   3
  -4  -5  -5 1428.56 133.180   3
   4  -5  -5 1190.14 128.457   1
   4   5   5 1470.54 77.4624   2
   4   5   5 1499.41 80.8731   1
   4  -5   5 1451.66 89.6813   2
  -4   5  -5 1379.38 95.8440   1
   4   5  -5 1333.61 128.545   1
   4   6  -5-2.31136 32.6598   1
  -4   6  -5 19.0205 19.1537   1
   4   6   5 14.9386 21.2264   1
   4  -6   5 9.45342 20.3963   2
   4  -6  -5 11.9234 36.3554   1
  -4   6  -5 16.2450 35.6575   3
  -4  -6  -5-24.0318 35.6982   3
  -4   7  -5 242.691 47.8935   1
   4   7   5 140.236 28.3070   2
   4  -7   5 201.934 43.3637   2
   4  -7  -5 196.233 57.3576   1
   4   7  -5 82.5650 39.1914   1
  -4   7  -5 68.5256 40.0871   3
  -4  -7  -5 127.785 58.0427   3
   4   7   5 156.596 32.2070   1
   4   8   5 217.581 37.5911   1
   4  -8  -5 205.079 63.7800   1
   4  -8   5 153.602 37.8525   2
   4   8   5 188.618 36.5129   2
  -4   8  -5 184.668 57.4991   3
  -4  -8  -5 218.730 57.8898   3
   4   8  -5 258.443 64.2734   1
  -4   9  -5 8.39309 23.8877   1
   4   9  -5 57.7637 40.0822   1
   4  -9  -5 74.3726 52.4356   1
   4  -9   5 150.004 43.2234   2
   4   9   5 82.1681 26.1532   1
  -4   9  -5 93.5067 41.0008   3
  -4  -9  -5 73.2295 40.7277   3
   4  10   5 148.304 38.6636   1
   4 -10  -5 147.911 61.5792   1
   4 -10   5 145.536 43.7951   2
   4  10  -5 78.5415 46.2076   1
  -4  10  -5 178.799 55.1099   3
  -4 -10  -5 151.288 50.6471   3
   4 -11  -5 176.435 70.2989   1
   4 -11   5 49.4057 28.5962   2
   4  11   5 193.174 41.0687   1
  -4  11  -5 128.670 44.3877   3
   4  11  -5 164.771 54.5957   1
  -4 -11  -5 112.255 32.3224   2
   4 -12  -5 62.8185 38.0584   1
   4  12  -5 87.1679 57.6968   1
   4 -12   5 119.980 44.8401   2
  -4 -12  -5 54.8941 30.2359   2
   4 -13  -5 22.0986 42.1900   1
   4 -13   5 42.3650 40.9024   2
   4  13  -5 37.1944 45.5652   1
  -4 -13  -5 75.3488 33.6622   2
   4 -14   5 213.549 56.2175   2
  -4 -14  -5 208.511 50.9582   2
   4 -15   5 260.498 62.4380   2
   4 -16   5 42.0504 40.2194   2
   4   0  -6 126.928 53.5743   1
  -4   0  -6 176.227 61.9910   3
   4  -1  -6 808.426 104.908   1
   4   1  -6 815.729 103.013   1
  -4   1  -6 819.612 104.436   3
  -4  -1  -6 646.484 98.3392   3
  -4   2  -6 1465.97 73.3142   1
  -4   2  -6 1348.03 136.008   3
  -4  -2  -6 1630.22 148.610   3
   4   2   6 1352.45 51.2840   1
   4  -2  -6 1421.90 135.471   1
   4  -2   6 1370.63 49.8207   2
   4   2  -6 1487.99 136.991   1
  -4   3  -6 1879.61 90.0683   1
  -4   3  -6 1641.78 149.732   3
  -4  -3  -6 1932.62 160.210   3
   4   3   6 1715.09 56.9262   1
   4  -3  -6 2056.82 163.836   1
   4  -3   6 1913.11 70.4052   2
   4   3  -6 1771.08 149.872   1
  -4   4  -6 240.109 37.3590   1
   4  -4   6 287.257 32.1669   2
   4   4   6 199.838 21.5881   1
  -4   4  -6 292.172 69.7915   3
  -4  -4  -6 246.492 65.2394   3
   4  -4  -6 205.149 62.1387   1
   4   4  -6 228.410 62.4316   1
   4   5  -6 34.7627 40.5285   1
   4  -5   6 36.0838 18.5206   2
  -4   5  -6 112.243 50.7183   3
  -4  -5  -6-12.7797 44.2253   3
   4   5   6 72.9282 17.0292   1
  -4   5  -6 59.3872 22.5000   1
   4  -5  -6 71.7648 43.1434   1
   4   6  -6 510.905 86.5086   1
  -4   6  -6 478.293 57.9584   1
  -4   6  -6 475.040 85.5630   3
   4  -6  -6 568.349 95.4280   1
   4   6   6 495.010 39.5065   1
   4  -6   6 569.985 55.2666   2
  -4   7  -6 74.0899 24.4072   1
   4  -7   6 94.2324 29.7307   2
   4   7  -6 147.622 55.8160   1
   4  -7  -6 93.5715 56.0250   1
  -4   7  -6 81.8441 46.6032   3
  -4  -7  -6 69.1791 44.2631   3
  -4   8  -6-5.67753 22.1008   1
   4  -8   6 6.58723 25.0528   2
   4  -8  -6 47.8382 52.1937   1
  -4   8  -6-6.98829 34.7117   3
  -4  -8  -6 64.5139 44.9341   3
   4   8  -6 55.4100 42.9762   1
   4  -9   6 770.871 77.1144   2
   4  -9  -6 878.285 122.328   1
  -4   9  -6 826.329 105.887   3
  -4  -9  -6 827.678 106.888   3
  -4   9  -6 864.597 91.3410   1
   4   9  -6 865.618 111.785   1
   4  10  -6 136.393 55.6505   1
   4 -10   6 47.5530 32.1973   2
   4 -10  -6 69.1561 58.4287   1
  -4  10  -6 20.9177 35.3571   3
  -4 -10  -6-55.1706 41.1286   3
   4 -11  -6 867.421 123.715   1
   4  11  -6 951.573 122.279   1
  -4  11  -6 721.400 100.548   3
  -4 -11  -6 939.967 115.109   3
   4 -11   6 1038.47 99.9367   2
   4 -12  -6 207.715 73.1173   1
  -4  12  -6 254.407 67.8901   3
  -4 -12  -6 143.934 47.9518   3
   4  12  -6 232.945 65.6634   1
  -4  13  -6 79.8528 41.5938   3
   4   0  -7 20.6542 36.1292   1
  -4   0  -7-60.0015 45.2972   3
   4  -1  -7 55.6293 38.4786   1
   4   1  -7 56.7894 46.1409   1
  -4   1  -7 126.924 56.5761   3
  -4  -1  -7 29.4837 40.2367   3
   4  -2  -7 742.695 103.469   1
   4   2  -7 605.627 93.4074   1
  -4   2  -7 704.906 106.089   3
  -4  -2  -7 747.673 105.945   3
  -4   3  -7-11.5021 41.3296   3
  -4  -3  -7 66.1712 52.7303   3
   4   3  -7 15.0235 42.8892   1
   4  -3  -7 17.1576 36.1784   1
  -4   4  -7 807.902 108.821   3
  -4  -4  -7 569.883 91.6067   3
   4   4  -7 541.218 87.7641   1
   4  -4  -7 653.391 99.2716   1
   4   5  -7 22.2999 42.7207   1
  -4   5  -7 23.9410 38.4259   3
  -4  -5  -7-18.2909 40.1346   3
   4  -5  -7-34.2290 45.8266   1
   4   6  -7-23.1505 45.0122   1
  -4   6  -7-6.30726 34.7817   3
  -4  -6  -7-16.8793 38.2680   3
   4   7  -7 207.023 60.1271   1
   4  -7  -7 219.886 62.7434   1
  -4   7  -7 271.485 70.5819   3
  -4  -7  -7 106.114 48.6944   3
   4  -8  -7 292.282 76.3343   1
   4   8  -7 476.778 90.4612   1
  -4   8  -7 350.323 76.0622   3
  -4  -8  -7 409.183 82.1310   3
   4  -9  -7 29.9987 43.1093   1
  -4   9  -7 54.5507 45.5394   3
  -4  -9  -7-15.2114 34.3418   3
   4   9  -7-19.5264 34.9850   1
   4 -10  -7 377.076 86.8040   1
  -4  10  -7 454.870 81.3150   3
  -4 -10  -7 509.374 91.4441   3
   4  10  -7 541.316 97.1348   1
   4 -11  -7 37.3302 43.6576   1
  -4  11  -7 1.24913 32.0348   3
  -4 -11  -7-20.5786 33.4594   3
  -4  12  -7-18.4366 44.2534   3
  -4 -12  -7 64.2458 41.1600   3
  -4  13  -7 25.2541 33.2965   3
  -4 -13  -7 67.5125 34.1455   3
  -4 -14  -7 606.364 97.5414   3
   4   0  -8 76.0571 51.8736   1
  -4   0  -8 114.283 57.4414   3
   4  -1  -8 270.099 73.9268   1
   4   1  -8 131.939 45.7043   1
  -4   1  -8 187.100 61.6927   3
  -4  -1  -8 146.892 51.5834   3
   4  -2  -8 187.764 62.2808   1
   4   2  -8 245.364 70.8288   1
  -4   2  -8 148.194 65.7487   3
  -4  -2  -8 104.738 52.1451   3
   4   3  -8 732.990 105.685   1
  -4   3  -8 756.608 109.533   3
  -4  -3  -8 710.820 101.571   3
   4  -3  -8 685.702 104.260   1
  -4   4  -8-7.34367 38.9716   3
  -4  -4  -8 66.7797 43.3005   3
   4   4  -8 59.2807 47.7260   1
   4  -4  -8 2.39555 39.2377   1
  -4   5  -8 756.398 108.509   3
  -4  -5  -8 845.268 115.252   3
   4  -5  -8 517.578 94.6382   1
   4   5  -8 679.461 109.125   1
   4   6  -8-6.51650 33.5939   1
  -4   6  -8-38.6099 41.7931   3
  -4  -6  -8-56.5085 44.1578   3
   4  -6  -8 20.5295 44.6319   1
   4   7  -8 119.414 53.3197   1
   4  -7  -8 304.210 77.6659   1
  -4   7  -8 144.564 52.4505   3
  -4  -7  -8 169.227 64.5595   3
   4   8  -8 78.7450 56.7228   1
   4  -8  -8-44.9356 43.7551   1
  -4   8  -8-23.5603 34.7955   3
  -4  -8  -8 21.9420 39.9999   3
   4  -9  -8 30.6303 46.2690   1
   4   9  -8-97.7047 58.2646   1
  -4   9  -8-40.0078 33.6423   3
  -4  -9  -8 5.44489 45.5577   3
  -4  10  -8 8.13205 38.2053   3
  -4 -10  -8 55.4112 46.5145   3
  -4  11  -8 587.154 96.8668   3
  -4 -11  -8 646.852 104.037   3
  -4  12  -8-18.9256 32.6027   3
  -4 -12  -8 1.43168 28.1381   3
  -4  13  -8 122.924 52.3833   3
   4   0  -9-4.83920 43.3725   1
  -4   0  -9 19.9950 46.7650   3
   4  -1  -9 449.106 89.1463   1
   4   1  -9 308.462 75.6984   1
  -4   1  -9 287.847 74.0106   3
  -4  -1  -9 381.560 85.5984   3
   4  -2  -9 244.531 70.9102   1
   4   2  -9 150.183 57.9115   1
  -4   2  -9 276.692 77.3456   3
  -4  -2  -9 335.382 87.8702   3
   4   3  -9 9.02735 38.5811   1
  -4   3  -9 211.630 70.4807   3
  -4  -3  -9 240.462 69.0890   3
   4  -3  -9-14.5332 34.9950   1
  -4   4  -9 176.991 68.3570   3
  -4  -4  -9 114.877 62.1157   3
   4   4  -9 34.3219 38.9753   1
   4  -4  -9 119.898 61.5232   1
  -4   5  -9 104.622 45.1699   3
  -4  -5  -9 89.1714 51.3869   3
   4  -5  -9 101.182 54.1264   1
   4   5  -9 68.3801 46.4158   1
  -4   6  -9 29.4678 42.0252   3
  -4  -6  -9 5.26950 38.5423   3
   4  -6  -9-6.62935 39.2823   1
   4   6  -9-68.1101 59.6891   1
   4  -7  -9-15.0927 47.4014   1
  -4   7  -9 52.8052 49.7115   3
  -4  -7  -9-50.9199 59.9152   3
  -4   8  -9 1534.42 156.442   3
  -4  -8  -9 1509.34 158.473   3
  -4  -9  -9 610.094 108.812   3
  -4  10  -9 175.989 63.6842   3
  -4 -10  -9-20.2585 43.2181   3
  -4  11  -9 13.3305 32.3278   3
  -4 -11  -9 28.1050 32.3971   3
   4   0 -10 692.544 107.879   1
   4  -1 -10 59.8540 56.5313   1
   4   1 -10 18.7709 48.2022   1
   4   2 -10 75.0223 51.3505   1
   4  -2 -10 68.0483 54.7304   1
   4   3 -10 76.6908 57.4535   1
   4  -3 -10-59.2732 49.5853   1
   4  -4 -10 475.909 96.7879   1
   5   0   0 752.341 94.4811   1
   5   0   0 772.138 86.9810   2
   5   1   0 194.626 58.6391   1
   5  -1   0 119.700 46.5484   1
   5   1   0 110.276 38.4281   2
   5   2   0 184.149 53.0844   1
   5  -2   0 228.257 62.7895   1
   5   3   0 55.2055 37.9080   1
   5  -3   0-39.6931 35.0214   1
   5  -4   0 2552.38 175.939   1
   5   4   0 2357.99 159.133   1
   5  -5   0 118.731 51.9828   1
   5   5   0 316.950 65.6790   1
   5  -6   0 655.573 100.952   1
   5   6   0 714.722 91.1840   1
   5   7   0 356.552 69.0671   1
   5  -7   0 333.774 73.7123   1
   5   8   0 133.717 55.0422   1
   5  -8   0-1.83790 38.4690   1
   5  -9   0 1271.84 141.321   1
   5   9   0 1177.78 121.512   1
   5 -10   0 1596.30 158.313   1
   5  10   0 1311.78 130.267   1
   5 -11   0 258.425 70.5054   1
   5  11   0 276.672 63.3309   1
   5 -12   0 136.906 62.6238   1
   5  12   0 38.2874 32.4929   1
   5 -13   0 178.530 65.5759   1
   5  13   0 298.124 71.4881   1
   5 -13   0 92.2953 52.5468   2
   5  14   0 112.065 55.1112   1
   5 -14   0-72.5161 54.1334   2
   5  15   0 106.294 52.9013   1
   5   0  -1 9.29743 36.8535   1
   5   0   1 5.99474 31.9787   1
   5   0   1-26.5050 25.3385   2
   5   1   1 158.534 36.8224   2
   5   1   1 235.324 57.8543   1
   5   1  -1 141.010 50.4172   1
  -5   1  -1 208.324 43.7005   1
   5  -1   1 121.354 46.3556   1
   5  -1   1 220.694 46.5498   2
   5  -1  -1 163.138 56.2406   1
   5   2   1 3.18421 23.1136   2
   5   2   1 19.3718 38.3561   1
   5   2  -1-9.89323 33.8943   1
   5  -2   1 2.61010 40.1711   1
   5  -2  -1 34.2814 37.5756   1
   5   3   1 408.967 62.3562   2
   5   3   1 492.566 75.7036   1
   5   3  -1 529.361 84.5137   1
   5  -3   1 462.339 77.8211   1
   5  -3  -1 471.129 82.4424   1
   5   4   1 45.2204 26.2820   2
   5   4   1-44.4750 37.2992   1
   5  -4   1 25.6928 37.9376   1
   5   4  -1 22.8074 34.0209   1
   5  -4  -1 48.4505 53.3484   1
   5   5   1 131.892 42.6386   2
   5  -5   1 130.170 60.6296   1
   5  -5  -1 71.9043 48.1712   1
   5   5   1 60.0485 29.0932   1
   5   5  -1 93.3074 47.6587   1
   5  -6   1 444.968 79.6732   1
   5  -6  -1 472.132 87.4660   1
   5   6   1 406.830 64.3151   1
   5   6  -1 488.560 81.6801   1
   5   7  -1 424.573 78.2552   1
   5  -7   1 522.641 91.1539   1
   5  -7  -1 429.095 87.8188   1
   5   7   1 466.475 71.8774   1
   5   8   1 618.306 84.3778   1
   5  -8   1 699.152 102.847   1
   5   8  -1 763.150 100.360   1
   5  -8  -1 622.687 97.6180   1
   5  -9   1 102.635 54.7142   1
   5  -9  -1-32.4532 45.8608   1
   5   9   1 128.745 44.4765   1
   5   9  -1 39.1484 40.6517   1
   5 -10   1-25.5536 45.3244   1
   5 -10  -1 62.2454 42.5925   1
   5  10   1 64.0411 37.5282   1
   5  10  -1 164.061 61.7935   1
   5 -11   1 164.865 62.4975   1
   5 -11  -1 225.318 77.8219   1
   5  11   1 200.982 56.2176   1
   5  11  -1 105.674 46.8964   1
   5  12   1 437.767 76.3236   1
   5 -12   1 572.203 109.147   1
   5  12  -1 485.547 87.9667   1
   5 -12  -1 415.458 93.4596   1
   5 -12   1 414.271 83.9740   2
   5  13   1 389.893 75.2633   1
   5  13  -1 483.442 90.2486   1
   5 -13   1 384.061 85.1016   2
   5  14   1-15.0005 38.1673   1
   5  14  -1 89.0200 55.7638   1
   5 -14   1 43.8545 55.7733   2
   5  15   1 169.070 53.1597   1
   5   0  -2-2.10193 38.9502   1
   5   0   2 17.8168 29.7321   1
   5   0   2 5.86524 17.4530   2
   5   1   2 32.0536 20.3665   2
   5  -1  -2 6.03212 38.6327   1
   5   1  -2 82.6348 41.7794   1
  -5   1  -2 54.3206 23.3128   1
   5  -1   2 97.6042 42.0561   1
   5   1   2 69.9691 36.5869   1
   5  -1   2 60.9794 27.0183   2
  -5   2  -2 1606.20 122.384   1
   5   2   2 1573.33 113.019   2
   5  -2   2 1521.00 124.441   1
   5  -2  -2 1504.14 139.882   1
   5   2   2 1638.86 123.862   1
   5   2  -2 1491.32 137.083   1
   5   3   2 174.228 41.8639   2
   5   3   2 277.466 54.3292   1
   5  -3   2 180.546 51.9706   1
   5   3  -2 224.150 62.8044   1
   5  -3  -2 252.209 66.7307   1
  -5   3  -2 289.251 56.3085   1
   5   4   2 729.750 82.6741   1
   5  -4   2 790.381 96.8502   1
   5   4  -2 640.899 92.6857   1
   5  -4  -2 566.784 92.3845   1
   5   4   2 851.990 84.8317   2
   5   5   2 23.0491 22.4303   2
   5  -5   2 14.7928 35.8215   1
   5   5   2 5.95160 25.6358   1
   5  -5  -2-19.9027 47.6544   1
   5   5  -2 27.0869 36.7878   1
   5   6   2 285.281 53.4450   2
   5  -6   2 299.184 67.8274   1
   5  -6  -2 248.071 75.3582   1
   5   6   2 304.657 60.7981   1
   5   6  -2 337.615 72.2722   1
   5   7  -2 160.841 56.0695   1
   5  -7   2 156.378 55.3260   1
   5   7   2 135.808 40.1354   2
   5  -7  -2 218.526 71.0268   1
   5   7   2 68.2195 31.1634   1
   5   8   2 35.5149 36.7211   1
   5  -8   2-9.95125 42.6685   1
   5   8  -2 106.109 45.0377   1
   5  -8  -2-2.57490 42.0089   1
   5  -9   2 38.0962 43.0730   1
   5   9   2 42.3262 34.5156   1
   5  -9  -2 128.181 63.4286   1
   5   9  -2 143.468 53.5871   1
   5 -10   2 111.717 54.8303   1
   5 -10  -2 85.0961 48.1852   1
   5  10   2 99.4998 38.2094   1
   5  10  -2 66.8892 40.5121   1
   5 -11   2 35.2392 42.6890   1
   5 -11  -2 149.802 65.9506   1
   5 -11   2 38.6996 39.5245   2
   5  11   2 75.2925 37.6942   1
   5  11  -2 116.818 51.3302   1
   5  12  -2 66.8694 49.3894   1
   5 -12  -2 2.42652 45.9453   1
   5 -12   2 133.140 59.1785   2
   5  12   2 124.982 42.2661   1
   5  13   2 333.975 67.2057   1
   5  13  -2 377.430 86.3348   1
   5 -13   2 338.059 76.5910   2
   5  14   2 156.438 54.1403   1
   5 -14   2 81.8064 58.7876   2
   5   0   3-2.69264 21.2675   2
   5   0  -3 11.1550 34.8829   1
   5   0   3 38.8959 31.8091   1
   5  -1  -3 443.132 84.2363   1
   5   1  -3 532.700 90.1324   1
   5  -1   3 603.279 79.8428   1
  -5   1  -3 473.733 64.0620   1
   5   1   3 504.108 66.7193   1
   5  -1   3 457.940 59.4801   2
  -5   2  -3 263.401 47.4625   1
   5   2  -3 284.570 70.1067   1
   5  -2   3 356.617 65.3320   1
   5  -2   3 258.323 44.9809   2
   5   2   3 175.568 36.8525   1
   5  -2  -3 398.556 80.2830   1
   5   3   3 434.563 62.0204   1
   5   3   3 399.637 54.7620   2
  -5   3  -3 477.291 65.8995   1
   5  -3   3 373.859 68.1049   1
   5   3  -3 281.505 67.6472   1
   5  -3  -3 372.116 78.4481   1
   5   4   3 201.268 44.9934   2
   5   4   3 134.176 41.5330   1
   5  -4   3 185.632 53.1106   1
  -5   4  -3 176.463 42.2632   1
   5   4  -3 188.862 60.0048   1
   5  -4  -3 157.904 58.2152   1
   5   5   3 392.264 57.4162   2
   5  -5   3 378.516 73.3618   1
  -5   5  -3 432.899 71.5772   1
   5   5   3 336.555 55.7602   1
   5  -5  -3 294.562 71.2108   1
   5   5  -3 382.745 78.5379   1
   5  -6   3 670.801 90.8746   1
   5   6   3 612.985 71.1935   2
   5   6   3 634.886 74.9026   1
   5  -6  -3 607.184 98.4816   1
   5   6  -3 684.404 96.7658   1
   5   7  -3 208.385 63.6269   1
   5  -7   3 106.050 47.4736   1
   5  -7  -3 56.6194 60.6822   1
   5   7   3 112.525 36.7733   1
   5  -8   3 426.486 76.6877   1
   5   8  -3 370.671 82.9439   1
   5  -8  -3 486.611 99.0483   1
   5   8   3 396.187 61.0947   1
   5  -9   3 95.0646 55.8091   1
   5   9   3 39.4483 29.7674   1
   5  -9  -3-22.7357 48.8279   1
   5   9  -3 114.379 59.0356   1
   5  -9   3-35.6379 30.9365   2
   5  10   3 373.303 65.6227   1
   5 -10  -3 305.747 81.2587   1
   5  10  -3 195.594 57.7976   1
   5 -10   3 256.099 63.2197   2
   5 -11  -3 163.517 70.1484   1
   5  11   3 104.988 35.5539   1
   5 -11   3 107.016 43.2929   2
   5  11  -3 120.330 56.9539   1
   5 -12   3 766.331 106.214   2
   5  12  -3 848.507 122.510   1
   5 -13   3-33.0784 49.4299   2
   5 -14   3 277.382 74.6708   2
   5 -15   3 63.2332 43.6545   2
   5   0  -4 744.051 104.516   1
   5   0   4 814.987 83.3701   1
   5  -1  -4 48.4515 40.7943   1
   5   1  -4 145.599 59.6058   1
   5  -1   4 150.060 47.5895   1
   5   1   4 52.9337 29.6592   1
  -5   2  -4 884.004 80.8100   1
   5   2  -4 941.551 114.469   1
   5  -2   4 1015.09 95.4199   1
   5   2   4 1001.77 88.2174   1
   5  -2  -4 881.471 116.382   1
  -5   3  -4 835.088 82.5551   1
   5  -3   4 860.990 91.0110   1
   5   3  -4 818.033 110.831   1
   5   3   4 740.970 73.8568   1
   5  -3  -4 798.354 112.952   1
   5   4   4 37.5483 26.0948   1
   5  -4   4 60.5781 36.4150   1
   5   4  -4 35.3173 42.2129   1
  -5   4  -4-11.9721 15.9909   1
   5  -4  -4 19.8188 48.2388   1
   5   5   4 88.4948 33.5166   1
   5  -5   4 85.8686 39.7818   1
  -5   5  -4 36.2391 21.0376   1
   5  -5  -4 121.831 59.7423   1
   5   5  -4 0.42637 43.0884   1
  -5   6  -4 545.123 70.6505   1
   5  -6   4 806.378 94.5613   1
   5  -6  -4 634.433 105.996   1
   5   6   4 811.835 80.8384   1
   5   6  -4 781.216 108.596   1
   5  -7   4 44.1353 38.4014   1
   5   7  -4 88.3485 46.0063   1
   5   7   4 85.2160 26.9985   1
   5  -7  -4 120.460 54.2410   1
   5  -7   4 113.844 39.5787   2
   5   8  -4 170.516 55.7282   1
   5  -8  -4 195.607 68.1422   1
   5  -8   4 174.063 46.0481   2
   5   9  -4 44.7024 42.6371   1
   5  -9  -4 148.174 70.6456   1
   5  -9   4 26.0711 30.9719   2
   5 -10  -4 283.973 82.9058   1
   5  10  -4 130.406 60.8371   1
   5 -10   4 147.645 47.2271   2
   5 -11   4 107.417 48.2051   2
   5  11  -4 231.123 75.0448   1
   5 -12   4 688.019 98.3123   2
   5   0  -5 80.4717 50.2397   1
   5   0   5-4.92453 25.4021   1
  -5   0  -5 40.1722 41.9130   3
   5  -1  -5 14.1236 39.4052   1
   5  -1   5 20.6295 22.2024   1
   5   1  -5 43.0354 43.2034   1
   5   1   5 59.9750 31.5023   1
  -5   1  -5-29.5471 39.7263   3
  -5  -1  -5 42.0153 46.4905   3
   5   2  -5 734.589 106.859   1
   5  -2   5 1060.33 89.2332   1
  -5   2  -5 658.360 101.377   3
  -5  -2  -5 530.362 99.4757   3
   5  -2  -5 875.372 115.340   1
   5  -3   5 483.558 67.1508   1
   5   3  -5 467.949 87.9581   1
  -5   3  -5 466.530 86.6671   3
  -5  -3  -5 510.632 92.8061   3
   5  -3  -5 418.076 83.4291   1
   5  -4   5 90.0356 35.9931   1
   5   4  -5 37.1465 39.5834   1
  -5   4  -5 46.4094 40.6754   3
  -5  -4  -5 66.2968 43.6060   3
   5  -4  -5 173.550 67.5799   1
   5  -5  -5 42.7607 40.4327   1
   5   5  -5-75.2242 52.0632   1
   5  -6  -5 333.171 82.2096   1
   5   6  -5 168.391 64.0175   1
   5   7  -5 4.79929 47.7385   1
   5  -7  -5 139.345 69.0704   1
   5   8  -5 61.0661 50.5394   1
   5  -8  -5 142.234 60.6305   1
   5   9  -5 89.9568 56.8392   1
   5  -9  -5 67.5891 61.1040   1
  -5   0  -6 2510.30 195.075   3
   5   0  -6 2246.93 186.494   1
   5  -1  -6 69.7363 55.5537   1
   5   1  -6 12.4378 36.8350   1
  -5   1  -6 30.5707 54.3153   3
  -5  -1  -6 17.9320 42.2001   3
   5   2  -6 33.2381 34.6560   1
  -5   2  -6 60.3478 45.9376   3
  -5  -2  -6 120.042 54.2773   3
   5  -2  -6 118.125 62.1367   1
   5   3  -6 23.8372 45.5633   1
  -5   3  -6 7.42246 37.0000   3
  -5  -3  -6-45.6301 49.3912   3
   5  -3  -6 64.6455 55.2418   1
   5   4  -6 241.606 65.0116   1
  -5   4  -6 299.942 77.8202   3
  -5  -4  -6 246.515 73.1193   3
   5  -4  -6 211.051 53.7497   1
   5  -5  -6 167.250 62.1629   1
   5   5  -6 50.7745 49.5772   1
  -5   5  -6 158.655 60.1647   3
  -5  -5  -6 88.0094 47.8561   3
   5  -6  -6 778.743 117.442   1
  -5   6  -6 709.600 103.852   3
  -5  -6  -6 863.730 126.124   3
   5   6  -6 857.474 119.571   1
   5   7  -6 184.441 70.4308   1
   5  -7  -6 200.478 71.3054   1
  -5   7  -6 78.1543 45.6296   3
  -5  -7  -6 129.940 62.9532   3
  -5   8  -6 384.221 81.4634   3
   5   0  -7 4.45911 43.7938   1
  -5   0  -7 42.6926 39.8645   3
   5  -1  -7 180.213 60.6273   1
   5   1  -7 321.520 84.6959   1
  -5   1  -7 346.227 88.2610   3
  -5  -1  -7 216.349 68.9844   3
   5   2  -7 224.871 73.2816   1
  -5   2  -7 115.454 62.4499   3
  -5  -2  -7 169.622 55.5166   3
   5  -2  -7 232.927 77.9894   1
   5   3  -7 129.668 52.7306   1
  -5   3  -7 173.784 66.8179   3
  -5  -3  -7 219.348 69.2313   3
   5  -3  -7 230.965 72.0305   1
   5   4  -7 20.3781 40.3377   1
  -5   4  -7-22.2869 40.0492   3
  -5  -4  -7 19.2506 51.1204   3
   5  -4  -7 9.32285 46.2679   1
  -5   5  -7 164.445 64.0568   3
  -5  -5  -7 267.306 72.1206   3
  -5   6  -7 240.835 70.6006   3
  -5  -6  -7 305.617 81.5391   3
  -5   7  -7 675.259 114.376   3
  -5  -7  -7 468.330 100.736   3
  -5   8  -7 638.931 110.134   3
  -5  -8  -7 448.408 99.3876   3
  -5   9  -7 10.6216 34.8732   3
   6   0   0 237.870 60.8843   1
   6  -1   0 377.540 78.3596   1
   6   1   0 341.392 67.6818   1
   6   2   0 469.228 87.7319   1
   6  -2   0 295.726 70.0697   1
   6   3   0 736.588 104.271   1
   6  -3   0 1001.30 123.003   1
   6   4   0 29.4441 41.6753   1
   6  -4   0-31.8240 51.2673   1
   6   5   0 407.528 77.6203   1
   6  -5   0 448.188 91.8681   1
   6  -6   0 464.562 91.0994   1
   6   6   0 493.856 84.1313   1
   6  -7   0 999.936 129.171   1
   6   7   0 905.181 115.514   1
   6  -8   0 236.711 75.1097   1
   6   8   0 213.409 61.1348   1
   6  -9   0 90.8932 58.7862   1
   6   9   0 122.081 53.6977   1
   6  10   0 137.656 50.1248   1
   6  11   0 1185.74 139.063   1
   6   0   1-49.9406 43.5030   1
   6   0  -1 55.8206 39.5117   1
   6   1  -1 936.817 116.084   1
   6  -1   1 848.113 107.662   1
   6  -1  -1 981.123 124.669   1
   6   1   1 914.363 109.699   1
   6   2  -1 312.408 72.4704   1
   6  -2   1 318.478 74.3257   1
   6  -2  -1 348.071 75.0106   1
   6   2   1 328.862 74.7272   1
   6   3   1 236.294 67.4433   1
   6   3  -1 249.454 66.5325   1
   6  -3   1 217.461 66.3533   1
   6  -3  -1 86.1695 51.4891   1
   6   4   1 3.56437 32.9715   1
   6   4  -1-70.8537 46.9800   1
   6  -4   1-28.9671 41.3633   1
   6  -4  -1 87.3330 58.8356   1
   6   5   1 584.755 89.0365   1
   6  -5   1 572.963 96.4975   1
   6   5  -1 547.143 94.0177   1
   6  -5  -1 552.902 101.578   1
   6  -6   1 152.158 62.0861   1
   6   6   1 167.453 57.1626   1
   6  -6  -1 38.1365 42.6302   1
   6   6  -1 35.8700 42.1953   1
   6  -7   1-21.6166 39.1619   1
   6  -7  -1 0.52573 40.4862   1
   6   7   1 48.0074 44.7997   1
   6   7  -1-31.0114 50.3822   1
   6  -8   1 106.919 59.0546   1
   6  -8  -1 133.183 65.0503   1
   6   8   1 14.9074 34.4480   1
   6   8  -1 54.6800 40.8107   1
   6  -9   1 19.9149 50.0400   1
   6   9   1 5.86896 37.2160   1
   6   9  -1-44.9537 47.4861   1
   6 -10   1 411.870 95.7999   1
   6  10   1 171.109 50.2470   1
   6  10  -1 283.528 83.6481   1
   6   0   2 1215.79 124.835   1
   6   0  -2 1362.08 146.829   1
   6   1  -2 16.3973 42.3118   1
   6  -1   2 68.2949 45.9129   1
   6   1   2-0.09230 31.5514   1
   6  -1  -2 5.78643 36.5712   1
   6   2  -2 66.6680 49.6978   1
   6  -2   2 85.1547 46.6430   1
   6  -2  -2 71.6097 42.3011   1
   6   2   2 102.711 40.9486   1
   6   3  -2 168.056 61.3035   1
   6  -3   2 221.598 63.8425   1
   6  -3  -2 115.750 57.6722   1
   6   3   2 262.438 57.1647   1
   6   4   2 149.076 47.8637   1
   6   4  -2 105.328 53.2557   1
   6  -4   2 30.6824 42.6599   1
   6  -4  -2 62.1840 49.0613   1
   6   5   2 79.4927 39.3714   1
   6  -5   2 51.7775 37.1248   1
   6   5  -2 49.5606 40.8783   1
   6  -5  -2 105.287 55.3364   1
   6   6   2 40.7909 30.5222   1
   6  -6   2 0.67467 36.1648   1
   6  -6  -2-88.8508 54.3875   1
   6   6  -2-17.4571 37.9763   1
   6  -7   2 204.615 66.2677   1
   6  -7  -2 37.7468 42.1566   1
   6   7  -2 18.6945 34.9812   1
   6  -8   2-48.6703 50.7007   1
   6   8  -2-16.3925 34.1135   1
   6  -9   2 743.937 112.083   1
   6 -10   2 39.6432 37.5401   1
   6   0  -3-28.5464 46.6046   1
   6   0   3 34.8519 35.7982   1
   6   1  -3 892.426 124.263   1
   6  -1   3 1143.76 119.745   1
   6   1   3 1085.15 113.085   1
   6  -1  -3 1160.62 141.663   1
   6   2  -3 123.741 56.3712   1
   6  -2   3 171.004 55.0827   1
   6  -2  -3 102.733 58.8967   1
   6   3  -3 903.522 125.284   1
   6  -3   3 888.719 108.863   1
   6  -3  -3 950.669 133.175   1
   6  -4   3 11.2164 34.9324   1
   6   4  -3 60.9161 48.5392   1
   6  -4  -3 33.5598 46.3555   1
   6  -5   3 913.271 114.655   1
   6   5  -3 947.387 128.553   1
   6  -5  -3 776.807 120.434   1
   6  -6   3 340.302 75.2163   1
   6   6  -3 89.1631 53.6159   1
   6  -7   3 1074.23 128.384   1
   6  -8   3 229.055 69.7591   1
   6  -9   3 499.959 96.2801   1
   6   0  -4 370.637 88.3275   1
   6   1  -4 238.106 70.0442   1
   6  -1  -4 201.985 70.0773   1
   6   2  -4-22.4724 37.7207   1
   6  -2  -4-82.9977 50.8969   1
   6   3  -4 86.0343 54.2867   1
   0   0   0    0.00    0.00   0
TITL Kristall_6 in Pbcm
REM Pbcm (#57, found as Pcmb in a-cb setting)
CELL 0.71073   5.132396  16.755131  10.682158  90.0000  90.0000  90.0000
ZERR    3.00   0.000625   0.002124   0.001247   0.0000   0.0000   0.0000
LATT  1
SYMM -x,-y, z+1/2
SYMM -x, y+1/2,-z+1/2
SYMM  x,-y+1/2,-z
SFAC O Al Ca Co
UNIT 30.00 12.00 9.00 3.00
TREF
HKLF 4
END
;
_shelx_hkl_checksum     69597
_shelx_res_file
;
TITL Ca3AlCoO10 in Pbcm
    shelx.res
    created by SHELXL-2017/1 at 17:43:05 on 30-Nov-2018
CELL    0.71073   5.1324  16.7550  10.6822   90.000   90.000   90.000
ZERR    4         0.0006   0.0019   0.0012    0.000    0.000    0.000
LATT   1
SYMM             - X ,            - Y ,    0.50000 + Z
SYMM               X ,    0.50000 - Y ,            - Z
SYMM             - X ,    0.50000 + Y ,    0.50000 - Z
SFAC Al Ca O Co
UNIT 16 12 40 4
L.S. 30
FMAP 2
PLAN 20
ACTA
BOND
SHEL 999 0.805
EXYZ Al1 Co1
EXYZ Al2 Co2
EADP Al1 Co1
EADP Al2 Co2
SUMP 4.000 0.001 8.000 2 4.0000 3
WGHT    0.019700    0.483800
EXTI    0.001442
FVAR       0.51577   0.38041   0.23915
AL1   1    0.635282   -0.077690    0.599677   -21.00000    0.00683    0.00788 =
         0.00825   -0.00011   -0.00065   -0.00109
CO1   4    0.635282   -0.077690    0.599677    21.00000    0.00683    0.00788 =
         0.00825   -0.00011   -0.00065   -0.00109
AL2   1    0.132071   -0.029395    0.750000   -30.50000    0.00716    0.00516 =
         0.00799    0.00000    0.00000    0.00010
CO2   4    0.132071   -0.029395    0.750000    30.50000    0.00716    0.00516 =
         0.00799    0.00000    0.00000    0.00010
AL3   1    0.246280    0.165498    0.750000    10.50000    0.00417    0.00543 =
         0.00335    0.00000    0.00000   -0.00145
AL4   1    0.304476    0.250000    0.500000    10.50000    0.00725    0.00583 =
         0.00563    0.00034    0.00000    0.00000
CA1   2    0.802866    0.108729    0.575590    11.00000    0.00797    0.01188 =
         0.00801   -0.00048   -0.00095   -0.00044
CA2   2    0.783311    0.207681    0.250000    10.50000    0.01158    0.00771 =
         0.02003    0.00000    0.00000   -0.00110
O1    3    0.581109    0.166601    0.750000    10.50000    0.00348    0.01344 =
         0.00846    0.00000    0.00000    0.00219
O2    3    0.075803    0.074193    0.750000    10.50000    0.00858    0.01008 =
         0.01200    0.00000    0.00000    0.00151
O3    3    0.465498   -0.061497    0.750000    10.50000    0.02093    0.02601 =
         0.01072    0.00000    0.00000    0.00868
O4    3    0.100476    0.214757    0.620098    11.00000    0.00828    0.00854 =
         0.00825    0.00209   -0.00070   -0.00179
O5    3    0.500000    0.000000    0.500000    10.50000    0.01706    0.01727 =
         0.01801    0.00068    0.00225   -0.00782
O6    3    0.491589   -0.173977    0.557042    11.00000    0.01256    0.01554 =
         0.01090   -0.00334   -0.00126    0.00679
O7    3   -0.017153   -0.078537    0.882776    11.00000    0.01627    0.04332 =
         0.01522    0.00884   -0.00372   -0.00899
HKLF 4
REM  Ca3AlCoO10 in Pbcm
REM R1 =  0.0298 for     791 Fo > 4sig(Fo)  and  0.0471 for all     973 data
REM     96 parameters refined using      1 restraints
END
WGHT      0.0197      0.4801
REM Highest difference peak  0.600,  deepest hole -0.644,  1-sigma level  0.133
Q1    1  -0.1842 -0.0006  0.9102  11.00000  0.05    0.60
Q2    1   0.0327  0.1159  0.7500  10.50000  0.05    0.56
Q3    1   0.5604 -0.1036  0.7500  10.50000  0.05    0.50
Q4    1   0.4471  0.0203  0.4158  11.00000  0.05    0.49
Q5    1   0.3175  0.2803  0.7500  10.50000  0.05    0.48
Q6    1   0.1487  0.0758  0.6992  11.00000  0.05    0.47
Q7    1   0.2359  0.1345  0.7500  10.50000  0.05    0.47
Q8    1   0.1959  0.0214  0.7500  10.50000  0.05    0.45
Q9    1   0.0839 -0.0903  0.8218  11.00000  0.05    0.45
Q10   1   0.5036  0.2500  0.5000  10.50000  0.05    0.44
Q11   1   0.3767 -0.1317  0.7500  10.50000  0.05    0.44
Q12   1   0.9419  0.1629  0.2874  11.00000  0.05    0.43
Q13   1   0.0154  0.2266  0.6893  11.00000  0.05    0.42
Q14   1  -0.0813  0.0977  0.6806  11.00000  0.05    0.40
Q15   1   0.0343  0.2500  0.5000  10.50000  0.05    0.40
Q16   1   0.6758  0.0131  0.7500  10.50000  0.05    0.39
Q17   1   0.8163  0.0522  0.5149  11.00000  0.05    0.38
Q18   1   0.5681 -0.1772  0.5011  11.00000  0.05    0.38
Q19   1   0.3185 -0.1747  0.5867  11.00000  0.05    0.38
Q20   1   0.6654 -0.1232  0.5035  11.00000  0.05    0.37
;
_shelx_res_checksum     84601
