# Supplementary material for: Re-investigation and correct symmetry of Ca3CoAl4O10
Source: Acta Crystallogr E Crystallogr Commun. 2019 Jan 15;75(Pt 2):214–7. doi: 10.1107/S2056989019000574 (PMC6362672; doi:10.1107/S2056989019000574)
Supplement: Supplementary file 2 [file e-75-00214-Isup2.hkl]

data_I                                                                          
_shelx_title ' Ca3AlCoO10 in Pbcm'                                              
_shelx_refln_list_code          4                                               
_shelx_F_calc_maximum      317.39                                               
_exptl_crystal_F_000       876.00                                               
_reflns_d_resolution_high  0.8050                                               
                                                                                
loop_                                                                           
 _space_group_symop_operation_xyz                                               
 'x, y, z'                                                                      
 '-x, -y, z+1/2'                                                                
 'x, -y+1/2, -z'                                                                
 '-x, y+1/2, -z+1/2'                                                            
 '-x, -y, -z'                                                                   
 'x, y, -z-1/2'                                                                 
 '-x, y-1/2, z'                                                                 
 'x, -y-1/2, z-1/2'                                                             
                                                                                
_cell_length_a     5.1324                                                       
_cell_length_b    16.7550                                                       
_cell_length_c    10.6822                                                       
_cell_angle_alpha  90.000                                                       
_cell_angle_beta   90.000                                                       
_cell_angle_gamma  90.000                                                       
                                                                                
_shelx_F_squared_multiplier     1.000                                           
                                                                                
loop_                                                                           
 _refln_index_h                                                                 
 _refln_index_k                                                                 
 _refln_index_l                                                                 
 _refln_F_squared_calc                                                          
 _refln_F_squared_meas                                                          
 _refln_F_squared_sigma                                                         
 _refln_observed_status                                                         
   1   0   0        140.02        171.32        49.32 o                         
   2   0   0       3537.11       2546.06       161.59 o                         
   3   0   0       5278.90       5407.41       247.93 o                         
   4   0   0         19.06        -15.43        61.50 o                         
   5   0   0       2578.76       2871.83       240.80 o                         
   6   0   0        841.40        894.43       228.94 o                         
   1   1   0         23.88         22.20        33.37 o                         
   2   1   0       4888.56       4447.68       130.80 o                         
   3   1   0       3805.27       3751.62       131.03 o                         
   4   1   0      19490.68      19310.11       375.31 o                         
   5   1   0        403.79        516.22        99.44 o                         
   6   1   0       1286.23       1345.35       192.63 o                         
   1   2   0          0.43        -21.05        30.53 o                         
   2   2   0       6771.30       6950.58       136.42 o                         
   3   2   0        207.84        246.88        56.89 o                         
   4   2   0       5621.84       5817.99       178.83 o                         
   5   2   0        638.26        770.32       152.43 o                         
   6   2   0       1570.93       1440.51       326.28 o                         
   1   3   0       1858.19       1992.65        65.08 o                         
   2   3   0      22874.04      22782.68       250.85 o                         
   3   3   0       4175.11       4180.90       135.04 o                         
   4   3   0       2919.46       2885.23       129.95 o                         
   5   3   0        212.27         22.10       178.38 o                         
   6   3   0       3496.84       3264.49       498.13 o                         
   0   4   0       5366.07       5145.95       244.56 o                         
   1   4   0        168.01        222.43        38.18 o                         
   2   4   0       1491.48       1492.89        72.55 o                         
   3   4   0        104.19         56.52        45.02 o                         
   4   4   0        449.76        383.43        60.33 o                         
   5   4   0      10122.00       9243.25       445.39 o                         
   6   4   0        139.10          7.41       121.57 o                         
   1   5   0       5568.39       5791.09       116.50 o                         
   2   5   0       7408.46       7451.63       154.68 o                         
   3   5   0       3121.71       3225.15       122.09 o                         
   4   5   0       1732.52       1813.39       108.16 o                         
   5   5   0        922.29        863.96       372.69 o                         
   6   5   0       1437.72       1599.93       222.99 o                         
   0   6   0      23826.76      23024.12       610.35 o                         
   1   6   0       3162.31       3978.28       100.49 o                         
   2   6   0       2719.78       2658.68       105.98 o                         
   3   6   0      14413.14      14803.86       260.21 o                         
   4   6   0       5248.92       5238.31       178.35 o                         
   5   6   0       2733.25       2594.21       254.63 o                         
   6   6   0       1672.78       1808.43       232.47 o                         
   1   7   0        206.74        200.88        43.19 o                         
   2   7   0       5169.57       5056.09       188.60 o                         
   3   7   0       8677.28       8720.19       226.81 o                         
   4   7   0       4874.46       5162.74       180.20 o                         
   5   7   0       1182.36       1302.26       189.54 o                         
   6   7   0       3918.48       3574.31       324.09 o                         
   0   8   0       8350.29       9219.46       449.64 o                         
   1   8   0       2246.07       2206.34        82.09 o                         
   2   8   0       6000.74       5800.63       216.70 o                         
   3   8   0       2750.76       2759.63       122.63 o                         
   4   8   0        723.07        905.60        90.82 o                         
   5   8   0         98.86        202.72       254.79 o                         
   1   9   0       1075.94       1129.87        59.91 o                         
   2   9   0        160.44        187.82        40.94 o                         
   3   9   0      13144.21      13127.72       261.56 o                         
   4   9   0       1195.19       1090.29       111.54 o                         
   5   9   0       4415.85       4591.57       346.89 o                         
   0  10   0       8071.44       7971.05       475.98 o                         
   1  10   0       2260.38       2229.00       111.83 o                         
   2  10   0       1661.31       1630.78        85.27 o                         
   3  10   0       5084.76       5153.22       169.16 o                         
   4  10   0         70.30         20.96        58.42 o                         
   5  10   0       5297.32       5424.25       535.76 o                         
   1  11   0      49195.45      49735.83      1565.24 o                         
   2  11   0        411.64        402.95        51.62 o                         
   3  11   0       3544.21       3509.97       144.09 o                         
   4  11   0        899.47       1030.29       101.26 o                         
   5  11   0        773.91       1010.83       177.16 o                         
   0  12   0       7535.27       7269.26       346.91 o                         
   1  12   0      13629.32      13527.16       445.28 o                         
   2  12   0       1723.30       1806.72        94.12 o                         
   3  12   0      12009.95      12095.57       310.92 o                         
   4  12   0          9.38         84.36        58.08 o                         
   5  12   0        322.96        270.60       185.38 o                         
   1  13   0        216.18        211.95        65.34 o                         
   2  13   0       3789.81       3892.68       144.27 o                         
   3  13   0       4636.09       4683.30       197.40 o                         
   4  13   0        457.72          4.37        94.82 o                         
   0  14   0         28.90        234.90       161.41 o                         
   1  14   0        506.99        484.62       123.58 o                         
   2  14   0       3386.08       3365.40       129.25 o                         
   3  14   0       6194.62       6487.20       241.13 o                         
   4  14   0       1534.14       1653.97       225.55 o                         
   1  15   0       2596.97       2605.99       256.30 o                         
   2  15   0        153.84        201.37        37.94 o                         
   3  15   0       2051.19       1850.43       228.56 o                         
   4  15   0        275.85        407.87       248.03 o                         
   0  16   0       1134.54       1096.31       243.01 o                         
   1  16   0       2875.90       2792.23       429.82 o                         
   2  16   0        489.14        262.46        98.47 o                         
   3  16   0       1327.06       1687.68       232.09 o                         
   4  16   0        423.48        328.05       130.14 o                         
   1  17   0       6727.73       6697.82       416.61 o                         
   2  17   0       1522.26       1420.16       214.15 o                         
   3  17   0         79.36        269.32       129.11 o                         
   0  18   0         21.15         57.32       132.90 o                         
   1  18   0         74.33         44.97       130.10 o                         
   2  18   0        231.17        157.61       154.87 o                         
   3  18   0       6946.68       6511.99       457.58 o                         
   1  19   0          2.04         24.75       104.45 o                         
   2  19   0        381.33        478.92       234.24 o                         
   0  20   0       1425.67       1363.80       311.80 o                         
   1  20   0        207.97        545.96       160.68 o                         
   1   1   1          9.55         32.75        23.71 o                         
   2   1   1      10292.58      10439.35       117.41 o                         
   3   1   1         10.77          3.43        29.34 o                         
   4   1   1         34.65         26.36        30.61 o                         
   5   1   1        675.42        687.26        66.51 o                         
   6   1   1       3528.64       3453.71       214.48 o                         
   1   2   1       3064.73       3117.58        55.91 o                         
   2   2   1       3712.34       3877.00        84.40 o                         
   3   2   1       2345.34       2245.58        82.13 o                         
   4   2   1       1033.33       1078.61        59.34 o                         
   5   2   1         20.60         33.21        54.54 o                         
   6   2   1       1287.11       1230.61       139.36 o                         
   1   3   1        920.37        972.45        38.31 o                         
   2   3   1         65.91        -14.29        26.49 o                         
   3   3   1       4582.96       4500.03        97.69 o                         
   4   3   1        228.99        188.88        35.04 o                         
   5   3   1       1709.61       1762.58       126.52 o                         
   6   3   1        669.56        732.88       123.30 o                         
   0   4   1      15868.88      16324.44       409.51 o                         
   1   4   1       1096.69       1120.26        40.50 o                         
   2   4   1       2323.53       2472.33        66.60 o                         
   3   4   1       3378.35       3330.25        86.75 o                         
   4   4   1       3622.82       3596.02       101.92 o                         
   5   4   1        137.94         75.10        58.88 o                         
   6   4   1          6.43        -24.96       103.48 o                         
   1   5   1      34330.76      34508.63       307.16 o                         
   2   5   1       2982.66       3065.67        82.93 o                         
   3   5   1        898.36        900.19        49.79 o                         
   4   5   1       1540.30       1611.56        72.68 o                         
   5   5   1        376.79        349.31        70.12 o                         
   6   5   1       2085.71       2128.27       178.61 o                         
   0   6   1      21950.88      20449.45       502.74 o                         
   1   6   1          1.03         39.84        22.74 o                         
   2   6   1       5060.59       4864.43       105.36 o                         
   3   6   1       4660.42       4578.16       103.83 o                         
   4   6   1        161.91        126.95        32.14 o                         
   5   6   1       1879.78       1687.72       144.27 o                         
   6   6   1        268.88        331.68       133.27 o                         
   1   7   1        146.56        154.76        25.47 o                         
   2   7   1       5751.82       5781.40       116.85 o                         
   3   7   1        108.30        107.62        31.17 o                         
   4   7   1        859.76        818.17        57.74 o                         
   5   7   1       1818.13       1735.07       152.70 o                         
   0   8   1        562.77        579.09        98.12 o                         
   1   8   1       5437.03       5530.89       103.71 o                         
   2   8   1       1459.66       1525.32        60.06 o                         
   3   8   1       5180.63       5322.31       116.96 o                         
   4   8   1       2116.57       2131.13        98.61 o                         
   5   8   1       2531.67       2538.87       179.53 o                         
   1   9   1        244.19        319.86        28.99 o                         
   2   9   1        626.87        572.32        40.95 o                         
   3   9   1       1980.09       1976.81        75.67 o                         
   4   9   1        339.33        271.51        47.10 o                         
   5   9   1        240.32        216.77       121.92 o                         
   0  10   1        133.39        236.43        98.89 o                         
   1  10   1       2359.31       2330.67        63.55 o                         
   2  10   1       1645.65       1649.86        61.14 o                         
   3  10   1       2365.78       2324.31        82.26 o                         
   4  10   1        332.04        356.31        54.85 o                         
   5  10   1        288.72        223.73       106.83 o                         
   1  11   1       2481.21       2369.59        74.86 o                         
   2  11   1          1.17        -15.18        28.80 o                         
   3  11   1        914.36        937.61        76.23 o                         
   4  11   1         65.99         68.71        42.45 o                         
   5  11   1        721.77        634.66       108.89 o                         
   0  12   1        159.11        225.00        70.26 o                         
   1  12   1       1286.15       1266.50        56.13 o                         
   2  12   1        326.40        380.26        35.18 o                         
   3  12   1        102.69        120.83        47.37 o                         
   4  12   1        285.91        263.43        84.25 o                         
   5  12   1       1659.68       1736.79       148.54 o                         
   1  13   1        260.37        248.10        54.52 o                         
   2  13   1       1512.30       1581.24        65.30 o                         
   3  13   1       1911.79       1820.23        88.90 o                         
   4  13   1        101.23        199.73        84.45 o                         
   0  14   1         84.70        118.60       135.42 o                         
   1  14   1         50.45        -26.65        70.00 o                         
   2  14   1        616.00        734.33        48.31 o                         
   3  14   1        307.46        232.25        41.29 o                         
   4  14   1       1958.16       1903.43       169.14 o                         
   1  15   1         45.86         88.12        67.39 o                         
   2  15   1         60.44         -8.53        39.24 o                         
   3  15   1        183.59        100.45        79.89 o                         
   4  15   1        912.87        824.13       126.59 o                         
   0  16   1      11139.98      10508.99       498.26 o                         
   1  16   1         82.56        -27.07        71.02 o                         
   2  16   1       4101.11       4072.89       232.72 o                         
   3  16   1          8.56         94.06        76.57 o                         
   4  16   1         17.35        -35.07        74.04 o                         
   1  17   1       2020.98       2084.29       183.45 o                         
   2  17   1       3588.69       3670.59       227.03 o                         
   3  17   1         53.33        -27.65        77.72 o                         
   0  18   1         24.47         19.27       120.92 o                         
   1  18   1        485.20        709.60       114.77 o                         
   2  18   1        423.33        415.58       140.39 o                         
   3  18   1        356.70        357.49       123.87 o                         
   1  19   1        495.30        429.92        99.84 o                         
   2  19   1       1730.18       1878.03       175.49 o                         
   0  20   1       1910.66       1988.92       385.96 o                         
   1  20   1        146.10         96.89       221.88 o                         
   0   0   2        106.14        133.02        45.15 o                         
   1   0   2       9628.67      11146.74       252.40 o                         
   2   0   2        444.37        507.98        54.08 o                         
   3   0   2       1505.55       1535.69        90.33 o                         
   4   0   2         14.32        -25.23        37.19 o                         
   5   0   2         43.13         28.41        52.78 o                         
   6   0   2       4735.69       4824.07       358.09 o                         
   1   1   2       2282.98       2403.29        69.36 o                         
   2   1   2       3007.07       3193.89        76.44 o                         
   3   1   2        242.90        226.04        34.69 o                         
   4   1   2        299.72        371.94        39.09 o                         
   5   1   2        252.42        204.83        41.58 o                         
   6   1   2        108.92         73.07        71.23 o                         
   0   2   2          7.57          6.34        29.73 o                         
   1   2   2        697.58        729.55        30.59 o                         
   2   2   2       2568.73       2674.87        72.71 o                         
   3   2   2         72.15         20.98        30.98 o                         
   4   2   2       1907.57       2079.63        77.70 o                         
   5   2   2       5691.44       5886.39       193.49 o                         
   6   2   2        429.85        309.10        83.66 o                         
   1   3   2       9548.49       9635.38        97.24 o                         
   2   3   2       3535.58       3595.37        72.37 o                         
   3   3   2       7213.25       6946.54       123.85 o                         
   4   3   2        200.80        255.17        46.18 o                         
   5   3   2        877.06        880.60        82.59 o                         
   6   3   2        672.25        755.86       112.44 o                         
   0   4   2       3164.30       2882.17        98.16 o                         
   1   4   2       4779.92       4778.88        75.11 o                         
   2   4   2       1746.61       1772.58        59.60 o                         
   3   4   2       6401.90       6413.54       117.50 o                         
   4   4   2        790.72        785.29        53.05 o                         
   5   4   2       2888.17       2764.03       165.36 o                         
   6   4   2        367.89        321.04        89.77 o                         
   1   5   2      17030.75      16530.74       152.85 o                         
   2   5   2         28.09         32.44        27.07 o                         
   3   5   2       1510.52       1559.19        62.62 o                         
   4   5   2          0.57         28.82        31.93 o                         
   5   5   2         87.76         46.88        50.84 o                         
   6   5   2        155.67        258.71        78.46 o                         
   0   6   2      10810.22       9931.03       201.77 o                         
   1   6   2        600.55        633.03        36.70 o                         
   2   6   2      17556.58      17978.35       180.83 o                         
   3   6   2       1652.33       1657.50        73.16 o                         
   4   6   2        565.29        491.50        50.31 o                         
   5   6   2       1116.18       1117.87       108.31 o                         
   6   6   2         59.65        -26.40        80.18 o                         
   1   7   2       1899.20       1845.40        55.62 o                         
   2   7   2       8260.22       8262.36       132.91 o                         
   3   7   2       1120.70       1107.47        68.84 o                         
   4   7   2       5635.49       5666.93       160.10 o                         
   5   7   2        606.29        505.32        75.30 o                         
   0   8   2      14574.49      15121.66       203.17 o                         
   1   8   2         78.79         55.63        26.25 o                         
   2   8   2       3881.52       3790.57        99.30 o                         
   3   8   2       1003.57       1028.70        54.41 o                         
   4   8   2       1978.02       1891.85        97.11 o                         
   5   8   2         88.50        117.77        83.64 o                         
   1   9   2        237.64        249.32        37.50 o                         
   2   9   2       1785.94       1693.50        66.31 o                         
   3   9   2        493.94        449.73        42.55 o                         
   4   9   2        720.43        705.01        82.06 o                         
   5   9   2        178.98        295.52       103.76 o                         
   0  10   2       1340.05       1288.16        57.04 o                         
   1  10   2         29.36         80.30        29.86 o                         
   2  10   2        677.56        688.51        50.73 o                         
   3  10   2       2301.99       2314.10        89.32 o                         
   4  10   2         24.82         38.50        45.68 o                         
   5  10   2        270.49        337.20        82.88 o                         
   1  11   2         20.24         36.58        31.89 o                         
   2  11   2       5608.40       5662.53       113.67 o                         
   3  11   2        129.67        105.54        36.26 o                         
   4  11   2          8.10         -8.75        70.33 o                         
   5  11   2        520.04        285.64        75.16 o                         
   0  12   2       5145.85       4976.18       310.05 o                         
   1  12   2        874.71        836.96        45.16 o                         
   2  12   2         34.59         39.79        27.72 o                         
   3  12   2         16.48         27.27        34.64 o                         
   4  12   2         59.67         -5.81        61.19 o                         
   5  12   2        454.05        301.14       102.47 o                         
   1  13   2        810.37        813.43        42.41 o                         
   2  13   2        572.92        551.98        45.49 o                         
   3  13   2       2699.04       2737.51       106.96 o                         
   4  13   2       2368.98       2422.23       181.52 o                         
   0  14   2       2032.25       2149.73       178.68 o                         
   1  14   2         23.36        -15.65        56.74 o                         
   2  14   2       2037.46       2252.31       113.39 o                         
   3  14   2        443.43        439.94        63.38 o                         
   4  14   2       2537.46       2689.79       199.16 o                         
   1  15   2       1554.30       1749.34       150.76 o                         
   2  15   2        613.20        667.10        71.92 o                         
   3  15   2          9.59         13.57        74.29 o                         
   4  15   2       2456.86       2486.80       203.98 o                         
   0  16   2       5844.18       6549.27       399.63 o                         
   1  16   2          7.84         11.86        79.71 o                         
   2  16   2       1230.06       1266.21       134.78 o                         
   3  16   2        119.26         68.39        68.85 o                         
   1  17   2       3580.22       3741.47       225.15 o                         
   2  17   2        210.65        358.02        96.08 o                         
   3  17   2       1150.71       1066.94       142.52 o                         
   0  18   2         78.67         72.96       106.74 o                         
   1  18   2       1541.73       1737.68       194.61 o                         
   2  18   2        212.40          6.09        73.22 o                         
   3  18   2       4353.07       4836.86       390.27 o                         
   1  19   2       2476.83       2563.63       246.65 o                         
   2  19   2        335.06        534.40       163.48 o                         
   0  20   2        852.14       1077.07       294.73 o                         
   1  20   2        472.37        431.57       202.99 o                         
   1   1   3      55894.29      57303.44       303.94 o                         
   2   1   3        919.56        972.33        57.80 o                         
   3   1   3        257.84        240.65        41.00 o                         
   4   1   3       1336.43       1371.36        68.23 o                         
   5   1   3       1826.87       1883.17       109.89 o                         
   6   1   3       3866.26       4056.27       232.30 o                         
   0   2   3       1193.73       1580.03        62.86 o                         
   1   2   3      13000.54      13068.72       113.38 o                         
   2   2   3      13048.50      13152.48       142.37 o                         
   3   2   3      23388.98      23224.71       259.85 o                         
   4   2   3        786.51        845.81        57.24 o                         
   5   2   3       1133.06       1025.56        95.99 o                         
   6   2   3        195.17        502.51       123.10 o                         
   1   3   3       3289.24       3198.16        53.86 o                         
   2   3   3        345.44        369.09        32.17 o                         
   3   3   3      17563.27      17582.53       192.20 o                         
   4   3   3       1510.79       1473.60        76.10 o                         
   5   3   3       1481.84       1513.03        99.80 o                         
   6   3   3       3174.71       3428.65       263.16 o                         
   0   4   3       1596.06       1587.29        77.78 o                         
   1   4   3       2599.91       3389.37        67.14 o                         
   2   4   3          0.11         18.39        25.28 o                         
   3   4   3      17237.16      16967.46       190.26 o                         
   4   4   3       4147.26       4199.17       143.53 o                         
   5   4   3        759.07        659.10        74.30 o                         
   6   4   3          6.12        122.12        90.92 o                         
   1   5   3       9830.26       9845.80       121.47 o                         
   2   5   3       1122.27       1116.16        52.09 o                         
   3   5   3       3898.78       3754.71        91.38 o                         
   4   5   3        167.65         71.49        44.69 o                         
   5   5   3       1322.49       1401.67       101.79 o                         
   6   5   3       3101.03       3324.88       262.48 o                         
   0   6   3         99.88        150.75        48.75 o                         
   1   6   3        961.05        970.39        49.11 o                         
   2   6   3        278.46        242.06        33.07 o                         
   3   6   3        315.29        261.40        32.16 o                         
   4   6   3        247.99        108.57        43.43 o                         
   5   6   3       2346.25       2406.61       141.54 o                         
   1   7   3       6300.08       6168.31       119.27 o                         
   2   7   3       8508.94       8482.11       143.90 o                         
   3   7   3       1100.74       1063.10        54.86 o                         
   4   7   3          9.28         42.02        45.64 o                         
   5   7   3        407.52        449.83        93.60 o                         
   0   8   3       4129.11       4266.67       142.88 o                         
   1   8   3        120.58         76.44        27.92 o                         
   2   8   3       6887.53       6972.21       140.36 o                         
   3   8   3      10199.76      10065.90       163.43 o                         
   4   8   3      10018.83      10273.90       228.13 o                         
   5   8   3       1634.25       1560.92       143.69 o                         
   1   9   3       1965.41       1781.97        70.84 o                         
   2   9   3       1914.86       1933.64        75.65 o                         
   3   9   3       3181.69       3205.91       102.73 o                         
   4   9   3       7699.42       7788.15       239.69 o                         
   5   9   3          4.12        103.81       105.12 o                         
   0  10   3      75345.80      75061.67       959.52 o                         
   1  10   3         50.37          0.39        28.61 o                         
   2  10   3       1303.57       1516.30        66.19 o                         
   3  10   3        146.48        105.96        40.62 o                         
   4  10   3       1444.24       1438.14       131.71 o                         
   5  10   3       1183.07       1094.26       123.41 o                         
   1  11   3       2921.61       2970.71        88.99 o                         
   2  11   3        447.65        410.08        38.59 o                         
   3  11   3          4.45         23.87        35.53 o                         
   4  11   3        136.81        159.12        65.57 o                         
   5  11   3        287.22        446.79        87.74 o                         
   0  12   3      12469.14      11932.58       215.30 o                         
   1  12   3       1841.04       1854.17        71.69 o                         
   2  12   3       4261.67       4225.70       136.32 o                         
   3  12   3        740.47        851.94        62.72 o                         
   4  12   3        820.38        798.97        93.62 o                         
   5  12   3       2675.50       3023.67       301.94 o                         
   1  13   3        164.29        152.24        32.71 o                         
   2  13   3      12094.06      11707.43       258.32 o                         
   3  13   3       2064.98       1977.70        97.23 o                         
   4  13   3       4537.47       4307.38       234.85 o                         
   0  14   3       8189.70       8018.41       331.07 o                         
   1  14   3       1273.98       1199.97        62.46 o                         
   2  14   3        655.83        667.51        64.78 o                         
   3  14   3        159.78        104.51        39.37 o                         
   4  14   3        460.79        350.86        98.81 o                         
   1  15   3        687.00        559.22        68.79 o                         
   2  15   3       5051.49       5266.63       193.87 o                         
   3  15   3       1402.09       1331.74       147.55 o                         
   4  15   3        520.96        407.05       154.40 o                         
   0  16   3       2710.70       2600.91       263.14 o                         
   1  16   3          5.31        -55.89        70.92 o                         
   2  16   3        168.26        193.45        81.38 o                         
   3  16   3       1066.41        910.49       145.36 o                         
   1  17   3        534.15        503.75       100.91 o                         
   2  17   3        147.36        264.98       122.25 o                         
   3  17   3        475.35        408.82        90.62 o                         
   0  18   3       8148.43       8068.54       475.09 o                         
   1  18   3         10.03         43.99        70.94 o                         
   2  18   3        406.47        422.33        96.63 o                         
   1  19   3        233.03        124.31        89.39 o                         
   2  19   3       1815.32       2087.21       418.74 o                         
   0  20   3       2790.25       2522.30       409.41 o                         
   1  20   3         77.74        413.69       206.32 o                         
   0   0   4       3590.62       3792.84       186.49 o                         
   1   0   4       1969.92       2467.79       125.15 o                         
   2   0   4       3103.01       2822.22       194.89 o                         
   3   0   4       9954.69       9872.82       227.91 o                         
   4   0   4       5785.94       5720.16       212.82 o                         
   5   0   4       2604.66       2968.53       245.24 o                         
   6   0   4       1078.87       1393.76       332.15 o                         
   1   1   4       1111.28       1197.87        47.63 o                         
   2   1   4        100.28        101.35        18.07 o                         
   3   1   4       5694.46       5697.17        99.16 o                         
   4   1   4        623.07        618.22        46.92 o                         
   5   1   4        321.92        338.01       105.42 o                         
   6   1   4        686.40        831.61       186.27 o                         
   0   2   4       3776.62       3472.39        95.72 o                         
   1   2   4       3240.14       3182.48        59.20 o                         
   2   2   4      10127.45       9725.40       161.92 o                         
   3   2   4       8064.73       8234.86       120.08 o                         
   4   2   4       1916.09       1930.63        90.69 o                         
   5   2   4       3715.87       3575.51       161.75 o                         
   6   2   4         22.58       -113.92       113.92 o                         
   1   3   4        722.22        682.10        36.29 o                         
   2   3   4      18778.25      18538.45       234.10 o                         
   3   3   4       2424.13       2450.43        69.82 o                         
   4   3   4       2546.42       2621.35        97.80 o                         
   5   3   4       3026.83       3039.13       152.30 o                         
   6   3   4        112.94        323.42       204.08 o                         
   0   4   4      16827.96      16687.10       237.68 o                         
   1   4   4        176.93        153.51        24.95 o                         
   2   4   4       1822.93       1794.12        52.10 o                         
   3   4   4         10.03         33.65        26.24 o                         
   4   4   4         44.23         55.68        34.76 o                         
   5   4   4        118.42         78.37        44.54 o                         
   1   5   4       6700.32       6656.20       104.59 o                         
   2   5   4        823.49        835.31        52.22 o                         
   3   5   4        362.15        351.46        32.80 o                         
   4   5   4        550.40        541.89        53.30 o                         
   5   5   4        271.51        226.18        74.95 o                         
   0   6   4      27527.89      27827.31       351.39 o                         
   1   6   4        460.57        491.13        37.57 o                         
   2   6   4         19.71         -0.94        27.39 o                         
   3   6   4         52.68         45.50        36.72 o                         
   4   6   4        537.40        581.48        51.99 o                         
   5   6   4       2890.01       2703.65       188.67 o                         
   1   7   4       4049.45       3959.91        95.24 o                         
   2   7   4       1908.84       1984.75        69.14 o                         
   3   7   4         94.15         99.86        27.00 o                         
   4   7   4        350.57        345.48        47.12 o                         
   5   7   4        376.77        331.08        63.54 o                         
   0   8   4        926.12        905.19        94.96 o                         
   1   8   4       1131.83       1090.44        55.45 o                         
   2   8   4        464.13        544.21        43.45 o                         
   3   8   4       6622.31       6632.15       179.59 o                         
   4   8   4       1933.51       1949.22        96.24 o                         
   5   8   4        687.15        670.13       118.37 o                         
   1   9   4       6137.61       5948.26       127.69 o                         
   2   9   4       9476.27       9517.06       164.13 o                         
   3   9   4        186.04        123.47        45.60 o                         
   4   9   4        460.86        458.36        57.85 o                         
   5   9   4         27.20        214.46       119.13 o                         
   0  10   4       5738.85       5775.13       150.30 o                         
   1  10   4         17.98         22.41        31.05 o                         
   2  10   4        247.56        235.31        39.56 o                         
   3  10   4        551.74        515.99        47.71 o                         
   4  10   4        323.90        295.48        87.53 o                         
   5  10   4        392.30        669.73       163.11 o                         
   1  11   4       2950.13       2904.40        88.94 o                         
   2  11   4       7603.90       7445.43       170.07 o                         
   3  11   4       2205.57       2229.94        91.73 o                         
   4  11   4        421.50        485.45        95.17 o                         
   5  11   4        635.63        588.71       232.56 o                         
   0  12   4        194.88        232.50        42.21 o                         
   1  12   4          8.97         36.44        30.47 o                         
   2  12   4          2.22        -10.81        34.56 o                         
   3  12   4        284.63        288.54        49.13 o                         
   4  12   4       1584.25       1619.95       124.33 o                         
   1  13   4       5074.45       5108.48       135.77 o                         
   2  13   4         50.40         -0.45        39.23 o                         
   3  13   4       2764.68       2774.32       128.38 o                         
   4  13   4          1.48         26.62        64.85 o                         
   0  14   4       4432.56       4331.82       284.86 o                         
   1  14   4         73.62         91.74        49.89 o                         
   2  14   4         30.28         15.96        52.93 o                         
   3  14   4       3709.87       3550.39       212.73 o                         
   4  14   4       4164.79       4160.28       238.04 o                         
   1  15   4       8461.77       8620.10       307.52 o                         
   2  15   4        180.36        187.83        71.68 o                         
   3  15   4         23.23        174.56        76.39 o                         
   0  16   4         22.50        178.66       117.54 o                         
   1  16   4        311.39        357.16        89.18 o                         
   2  16   4        501.63        528.12        96.65 o                         
   3  16   4        618.07        753.17       119.09 o                         
   1  17   4        576.29        650.79       105.14 o                         
   2  17   4        705.21        945.91       129.80 o                         
   3  17   4         74.33         59.31        80.11 o                         
   0  18   4          3.47         44.54       104.03 o                         
   1  18   4       2892.85       2951.68       209.42 o                         
   2  18   4        346.45        442.67       178.04 o                         
   1  19   4         49.50        264.28        89.99 o                         
   1   1   5        194.79        215.73        32.62 o                         
   2   1   5        552.46        511.83        40.71 o                         
   3   1   5        999.63        955.94        37.92 o                         
   4   1   5        747.29        756.39        57.11 o                         
   5   1   5         55.98         95.02        51.58 o                         
   0   2   5       2848.35       2696.31       105.38 o                         
   1   2   5       2954.78       2947.92        62.29 o                         
   2   2   5       3705.48       3507.72       140.06 o                         
   3   2   5         96.68         89.02        30.00 o                         
   4   2   5        334.32        380.97        38.41 o                         
   5   2   5       2897.10       3127.92       317.45 o                         
   1   3   5         56.85         49.91        17.27 o                         
   2   3   5       1360.76       1315.57        54.31 o                         
   3   3   5       5099.20       5112.55       100.40 o                         
   4   3   5         60.15         62.60        27.55 o                         
   5   3   5       1727.90       1772.23       137.91 o                         
   0   4   5       3361.87       3370.09       114.36 o                         
   1   4   5       1317.40       1351.99        49.40 o                         
   2   4   5         60.89         71.84        17.83 o                         
   3   4   5        393.50        397.06        32.04 o                         
   4   4   5        920.15        929.76        59.14 o                         
   5   4   5        328.48        282.53        71.57 o                         
   1   5   5      12472.08      12269.02       150.40 o                         
   2   5   5       3021.27       2911.91        69.04 o                         
   3   5   5       5820.95       5916.93       107.52 o                         
   4   5   5       5110.49       5326.11       133.83 o                         
   5   5   5          3.15        -33.13       221.76 o                         
   0   6   5      26449.27      26379.38       350.86 o                         
   1   6   5       1500.17       1443.37        59.52 o                         
   2   6   5       3375.50       3331.28        79.36 o                         
   3   6   5       7865.90       7818.45       138.57 o                         
   4   6   5         12.16         31.50        36.49 o                         
   5   6   5        704.17        950.79       309.79 o                         
   1   7   5        444.61        466.86        41.52 o                         
   2   7   5         26.03         41.80        28.03 o                         
   3   7   5         43.08         57.97        27.58 o                         
   4   7   5        646.28        587.55        67.21 o                         
   5   7   5        407.30        224.78       252.92 o                         
   0   8   5        581.27        553.85       111.32 o                         
   1   8   5        738.42        739.37        49.29 o                         
   2   8   5       1246.25       1184.26        60.08 o                         
   3   8   5       1293.11       1305.20        61.33 o                         
   4   8   5        806.01        754.42        66.02 o                         
   5   8   5         65.58        368.27       152.56 o                         
   1   9   5       3814.46       3884.92       108.58 o                         
   2   9   5       1991.71       1844.72        95.70 o                         
   3   9   5        263.95        290.04        45.13 o                         
   4   9   5        263.09        272.11        48.81 o                         
   5   9   5         89.61        297.64       156.45 o                         
   0  10   5       3223.84       3287.28       123.05 o                         
   1  10   5       3874.33       3841.19       105.75 o                         
   2  10   5        401.10        428.01        46.01 o                         
   3  10   5        104.43         61.13        36.43 o                         
   4  10   5        520.26        531.84        73.15 o                         
   1  11   5        256.03        286.89        39.98 o                         
   2  11   5         95.85        117.77        37.72 o                         
   3  11   5          8.38         -7.02        32.59 o                         
   4  11   5        524.59        494.02        68.39 o                         
   0  12   5        141.04        142.50        43.79 o                         
   1  12   5         14.36         31.85        34.02 o                         
   2  12   5        857.45        893.11        66.32 o                         
   3  12   5        173.44        137.44        44.16 o                         
   4  12   5        292.70        290.66        73.99 o                         
   1  13   5        498.37        483.20        55.97 o                         
   2  13   5         37.61         28.13        40.07 o                         
   3  13   5        931.46        917.42        79.48 o                         
   4  13   5        125.45        173.80        74.83 o                         
   0  14   5        685.87        619.22        80.52 o                         
   1  14   5         57.13         90.67        68.54 o                         
   2  14   5        381.22        344.80        52.18 o                         
   3  14   5         70.69        114.85        58.95 o                         
   4  14   5        876.80        792.70       141.97 o                         
   1  15   5        139.34        202.05        44.18 o                         
   2  15   5         15.17         43.03        43.80 o                         
   3  15   5         62.49        144.14        72.80 o                         
   0  16   5       4229.12       4372.83       192.89 o                         
   1  16   5        406.17        384.70        58.29 o                         
   2  16   5       5800.46       5500.19       270.76 o                         
   3  16   5       1302.39       1383.20       193.78 o                         
   1  17   5       2442.45       2840.26       204.00 o                         
   2  17   5       1481.24       1402.26       150.38 o                         
   0  18   5        322.41        386.63       302.60 o                         
   1  18   5        598.62        448.44       103.98 o                         
   2  18   5        272.51        441.03       145.02 o                         
   1  19   5        260.47        350.35       140.72 o                         
   0   0   6     100735.20     100467.04       826.69 o                         
   1   0   6        500.98        454.50        55.36 o                         
   2   0   6       6234.57       6182.02       246.85 o                         
   3   0   6       6321.60       6649.27       249.28 o                         
   4   0   6        578.77        563.18       152.41 o                         
   5   0   6       8508.85       8973.47       508.26 o                         
   1   1   6       5563.42       5154.49       113.19 o                         
   2   1   6       1567.04       1532.35        95.38 o                         
   3   1   6       2115.82       1919.60        98.11 o                         
   4   1   6       3157.63       2921.47       193.03 o                         
   5   1   6         68.96        111.18        84.88 o                         
   0   2   6       4013.80       3958.23       117.72 o                         
   1   2   6        216.31        201.44        35.11 o                         
   2   2   6         44.97         62.22        30.76 o                         
   3   2   6       2098.39       1950.84       109.13 o                         
   4   2   6       5423.41       5272.33       117.65 o                         
   5   2   6        430.95        281.97        86.14 o                         
   1   3   6        730.46        775.53        44.72 o                         
   2   3   6      14021.26      13616.34       230.49 o                         
   3   3   6        736.09        711.79        42.53 o                         
   4   3   6       7081.81       6871.03       182.80 o                         
   5   3   6        194.08         41.77        85.14 o                         
   0   4   6      17303.28      17327.62       265.07 o                         
   1   4   6       2103.22       2075.44        63.31 o                         
   2   4   6       2874.03       2997.74        99.20 o                         
   3   4   6         20.88         15.20        34.44 o                         
   4   4   6        889.49        891.95        54.36 o                         
   5   4   6        945.01        923.23       122.98 o                         
   1   5   6        422.52        441.58        36.70 o                         
   2   5   6       1419.40       1456.52        60.76 o                         
   3   5   6       2501.44       2445.56       100.15 o                         
   4   5   6        134.54        208.99        44.43 o                         
   5   5   6        414.35        417.41       101.54 o                         
   0   6   6       2554.04       2501.37       114.86 o                         
   1   6   6         75.96         30.62        33.04 o                         
   2   6   6        384.99        376.63        34.22 o                         
   3   6   6         79.77        107.05        35.72 o                         
   4   6   6       1951.27       1933.58        92.73 o                         
   5   6   6       2787.60       3006.30       217.95 o                         
   1   7   6       3941.71       3874.93        96.10 o                         
   2   7   6        322.18        276.43        33.46 o                         
   3   7   6       8794.08       8940.59       153.46 o                         
   4   7   6        349.76        336.96        56.55 o                         
   5   7   6        562.96        524.32       111.80 o                         
   0   8   6      11137.92      11004.73       301.80 o                         
   1   8   6       5224.24       5109.70       123.27 o                         
   2   8   6        498.03        460.91        47.99 o                         
   3   8   6       3306.14       3485.35       104.96 o                         
   4   8   6         11.49         72.52        49.05 o                         
   5   8   6       1085.32       1444.84       306.34 o                         
   1   9   6       3648.25       3584.87       108.18 o                         
   2   9   6       1521.79       1559.53        81.52 o                         
   3   9   6       3476.80       3577.90       129.07 o                         
   4   9   6       2865.01       3129.07       152.16 o                         
   0  10   6       5829.48       5712.30       167.97 o                         
   1  10   6        587.55        531.80        46.35 o                         
   2  10   6       7232.85       7067.70       179.59 o                         
   3  10   6        152.67        188.70        58.28 o                         
   4  10   6         53.79        138.08        94.21 o                         
   1  11   6      17122.13      16814.68       241.80 o                         
   2  11   6       3253.24       3128.97       115.00 o                         
   3  11   6        622.06        672.67        70.12 o                         
   4  11   6       3430.51       3448.00       186.61 o                         
   0  12   6         26.08        -50.97        50.97 o                         
   1  12   6       2134.87       2203.58        93.80 o                         
   2  12   6       1399.76       1258.76        81.92 o                         
   3  12   6       3460.31       3454.71       154.80 o                         
   4  12   6        747.37        780.10       114.90 o                         
   1  13   6        398.11        450.42        87.75 o                         
   2  13   6        159.74        176.71        44.67 o                         
   3  13   6        811.43        733.91        78.57 o                         
   4  13   6         24.21        300.18       156.36 o                         
   0  14   6          0.40         37.88        62.88 o                         
   1  14   6       1214.71       1393.49        88.84 o                         
   2  14   6         35.75         76.45        64.84 o                         
   3  14   6       8989.51       8883.06       256.20 o                         
   1  15   6       3951.59       4225.94       130.93 o                         
   2  15   6       1172.41       1258.11        97.53 o                         
   3  15   6         17.12         49.99        99.10 o                         
   0  16   6       4154.62       4458.03       538.03 o                         
   1  16   6        115.41        148.95        73.33 o                         
   2  16   6       1443.94       1537.58       150.89 o                         
   1  17   6       1277.32       1063.85       126.12 o                         
   2  17   6          3.78         -4.62       154.79 o                         
   0  18   6        697.57        670.84       247.18 o                         
   1  18   6         15.41         12.26        72.07 o                         
   1   1   7         49.04         67.62        23.42 o                         
   2   1   7      10403.25      10214.48       275.17 o                         
   3   1   7        396.98        327.42        77.20 o                         
   4   1   7        138.53        235.62        82.52 o                         
   5   1   7        899.42        991.08       147.18 o                         
   0   2   7       1599.15       1657.76        96.96 o                         
   1   2   7        366.64        361.61        25.59 o                         
   2   2   7         77.31         73.15        21.55 o                         
   3   2   7       2906.82       2735.97       173.03 o                         
   4   2   7       2503.06       2632.39       191.52 o                         
   5   2   7        615.98        681.76       123.19 o                         
   1   3   7        938.94        982.43        55.30 o                         
   2   3   7         21.00         38.02        31.35 o                         
   3   3   7       2713.30       2624.99       171.93 o                         
   4   3   7         83.67         71.94        79.20 o                         
   5   3   7        777.86        694.96       119.81 o                         
   0   4   7      20612.81      20407.89       344.19 o                         
   1   4   7       2480.49       2436.76        72.13 o                         
   2   4   7       1406.34       1386.93        64.31 o                         
   3   4   7       1526.98       1339.81        57.28 o                         
   4   4   7       2410.31       2416.83       190.18 o                         
   5   4   7         50.59         21.78        82.27 o                         
   1   5   7      14099.65      13825.71       163.98 o                         
   2   5   7         54.85         75.73        25.81 o                         
   3   5   7          1.68        -32.81        32.81 o                         
   4   5   7         74.56         -2.25        78.01 o                         
   5   5   7        665.19        820.65       193.38 o                         
   0   6   7       6046.76       6106.94       181.81 o                         
   1   6   7          0.76         -9.84        27.46 o                         
   2   6   7       1660.63       1680.65        68.68 o                         
   3   6   7        809.55        784.59        68.12 o                         
   4   6   7          3.98        -55.42        83.99 o                         
   5   6   7        946.58       1024.37       200.70 o                         
   1   7   7        439.27        492.07        40.84 o                         
   2   7   7       5765.37       5664.33       136.27 o                         
   3   7   7        368.78        391.01        59.17 o                         
   4   7   7        603.69        745.82       110.73 o                         
   0   8   7       3511.78       3625.01       183.93 o                         
   1   8   7       4981.64       4736.73       122.16 o                         
   2   8   7        746.60        894.17        61.93 o                         
   3   8   7       2475.02       2497.56        88.62 o                         
   4   8   7       1246.33       1448.93       151.66 o                         
   1   9   7         70.11         21.11        35.12 o                         
   2   9   7        224.88        267.68        49.21 o                         
   3   9   7       1282.72       1279.88        66.95 o                         
   4   9   7         14.51         32.62        72.54 o                         
   0  10   7         66.00        108.38        44.44 o                         
   1  10   7       1146.00       1207.37        69.11 o                         
   2  10   7        452.25        358.48        48.26 o                         
   3  10   7       5413.29       5393.11       191.62 o                         
   4  10   7       1783.11       1780.52       166.63 o                         
   1  11   7       1836.26       1877.71        87.16 o                         
   2  11   7        268.53        268.71        46.92 o                         
   3  11   7       1215.41       1126.56        83.53 o                         
   4  11   7          1.49         12.49        76.86 o                         
   0  12   7        142.48        190.53        55.32 o                         
   1  12   7       1758.09       1714.40        91.56 o                         
   2  12   7          6.15        -11.36        44.76 o                         
   3  12   7        395.10        306.97        52.28 o                         
   1  13   7       1390.91       1385.37        96.50 o                         
   2  13   7       1540.93       1539.59       104.37 o                         
   3  13   7       1482.62       1452.12       114.20 o                         
   0  14   7         13.56         -9.39        57.69 o                         
   1  14   7         14.50         17.87        41.23 o                         
   2  14   7        241.79        279.63        63.52 o                         
   3  14   7        722.76        841.88       113.09 o                         
   1  15   7        432.05        472.13        53.83 o                         
   2  15   7         87.83         76.98        67.65 o                         
   0  16   7       9815.10       9589.68       496.43 o                         
   1  16   7       1026.37       1243.73       138.82 o                         
   2  16   7       1125.00       1068.38       135.93 o                         
   1  17   7        612.12        489.97       104.34 o                         
   0   0   8      22432.00      21966.31       436.64 o                         
   1   0   8        578.24        499.13        56.51 o                         
   2   0   8          0.99         69.21        70.51 o                         
   3   0   8       2148.73       2272.97       335.48 o                         
   4   0   8        337.56        354.14       144.74 o                         
   1   1   8       4373.00       4228.56        79.71 o                         
   2   1   8        115.89        128.47        58.87 o                         
   3   1   8        114.87         92.33        74.54 o                         
   4   1   8        691.56        672.10       104.27 o                         
   0   2   8        201.96        192.79        64.21 o                         
   1   2   8        182.92        151.24        19.34 o                         
   2   2   8       7720.61       7480.32       211.83 o                         
   3   2   8        250.64        306.87        79.10 o                         
   4   2   8        670.02        635.38       115.69 o                         
   1   3   8       1852.86       1843.79        59.37 o                         
   2   3   8        306.05        296.59        32.94 o                         
   3   3   8        892.06        832.70       113.52 o                         
   4   3   8       2649.17       2714.41       197.82 o                         
   0   4   8      12118.65      12005.66       276.03 o                         
   1   4   8        459.80        559.95        46.82 o                         
   2   4   8       2378.70       2363.76       101.99 o                         
   3   4   8       4351.88       4509.95       232.05 o                         
   4   4   8          0.12        104.92        78.72 o                         
   1   5   8        288.58        296.09        41.05 o                         
   2   5   8       2442.26       2508.59        97.12 o                         
   3   5   8        985.32       1027.90        86.89 o                         
   4   5   8       2349.08       2651.43       219.72 o                         
   0   6   8         92.53        145.63        62.32 o                         
   1   6   8        404.09        366.87        35.54 o                         
   2   6   8       3057.46       3008.02        93.94 o                         
   3   6   8       4132.42       4140.81       132.54 o                         
   4   6   8         79.03        -73.76        75.59 o                         
   1   7   8       7586.07       7639.82       193.48 o                         
   2   7   8       1288.27       1333.99        71.80 o                         
   3   7   8          3.80         45.66        41.33 o                         
   4   7   8        864.10        682.70       127.07 o                         
   0   8   8       3568.96       3535.86       163.42 o                         
   1   8   8       1463.11       1519.36        77.32 o                         
   2   8   8        882.57        970.92        69.06 o                         
   3   8   8        459.25        428.67        57.85 o                         
   4   8   8          0.24          9.28        91.80 o                         
   1   9   8         29.38         48.67        42.32 o                         
   2   9   8       1068.46       1016.63        72.07 o                         
   3   9   8       3248.60       3467.70       178.23 o                         
   4   9   8          0.01        -86.64        94.29 o                         
   0  10   8       1901.26       1985.05       110.61 o                         
   1  10   8         12.61        -32.92        32.92 o                         
   2  10   8       1727.33       1733.51       109.28 o                         
   3  10   8         47.64        166.24        92.52 o                         
   4  10   8         13.86        110.72       110.98 o                         
   1  11   8       1727.58       1635.75        87.65 o                         
   2  11   8        153.05         89.40        41.13 o                         
   3  11   8        209.39        236.44        84.84 o                         
   0  12   8       1097.39       1054.03        94.90 o                         
   1  12   8        547.60        652.20        67.41 o                         
   2  12   8        303.76        255.95        52.37 o                         
   3  12   8       2453.77       2510.02       186.84 o                         
   1  13   8       2876.34       2965.50       143.28 o                         
   2  13   8        284.97        255.43        76.37 o                         
   3  13   8       4519.42       4309.96       277.86 o                         
   0  14   8       4416.57       4521.49       252.63 o                         
   1  14   8         37.70        117.10        47.90 o                         
   2  14   8         10.60         -7.46        63.42 o                         
   1  15   8       1701.88       1757.23       116.65 o                         
   2  15   8        222.69        229.39        67.81 o                         
   0  16   8        714.44        517.20       134.22 o                         
   1  16   8        992.94       1053.97       127.29 o                         
   1   1   9      13434.05      13432.21       158.88 o                         
   2   1   9       1075.47       1128.69       105.12 o                         
   3   1   9          0.10         57.62        65.23 o                         
   4   1   9        944.98       1346.59       151.09 o                         
   0   2   9        409.59        418.10        62.34 o                         
   1   2   9       2285.61       2251.55        72.85 o                         
   2   2   9       1029.15        900.94       104.87 o                         
   3   2   9       5773.83       6045.53       273.53 o                         
   4   2   9        854.69        930.29       133.47 o                         
   1   3   9       2008.12       2048.52        65.08 o                         
   2   3   9        306.48        236.20        31.66 o                         
   3   3   9       4564.74       4644.44       242.67 o                         
   4   3   9        451.27        301.78       248.32 o                         
   0   4   9        626.72        603.99        70.91 o                         
   1   4   9        646.43        619.95        45.07 o                         
   2   4   9          0.81         -7.42        24.39 o                         
   3   4   9       2478.61       2352.97       175.82 o                         
   4   4   9        473.29        376.18       100.64 o                         
   1   5   9        693.01        709.62        52.56 o                         
   2   5   9        873.62       1096.82       127.29 o                         
   3   5   9         93.57         -0.16        73.31 o                         
   4   5   9        521.47        340.61        91.88 o                         
   0   6   9         66.26         97.40        47.65 o                         
   1   6   9          3.66         61.61        36.96 o                         
   2   6   9         80.13         68.98        48.86 o                         
   3   6   9         13.15          8.63        69.74 o                         
   4   6   9          0.09        -19.29        80.73 o                         
   1   7   9       1661.87       1627.87        73.15 o                         
   2   7   9        645.45        573.23        47.53 o                         
   3   7   9        726.85        750.12       133.80 o                         
   4   7   9          0.57         -6.88       111.91 o                         
   0   8   9        799.83        922.71        97.43 o                         
   1   8   9         13.30         22.29        39.85 o                         
   2   8   9       3260.90       3404.35       118.28 o                         
   3   8   9       1204.58       1125.97       135.89 o                         
   1   9   9       1432.66       1551.72        90.21 o                         
   2   9   9       1765.41       1914.30        96.02 o                         
   3   9   9        327.55        391.47        97.83 o                         
   0  10   9      12343.71      12347.57       342.92 o                         
   1  10   9          1.18         63.06        42.39 o                         
   2  10   9       2580.49       2497.72       133.83 o                         
   3  10   9        285.83        192.81        88.35 o                         
   1  11   9        451.61        483.27        57.99 o                         
   2  11   9        312.86        221.17        66.07 o                         
   3  11   9        212.78        138.25        75.45 o                         
   0  12   9       6095.32       6012.12       250.45 o                         
   1  12   9       1007.00       1085.16        92.68 o                         
   2  12   9       1535.50       1615.85       127.16 o                         
   1  13   9        355.67        323.86        61.81 o                         
   2  13   9       3357.00       3221.62       231.72 o                         
   0  14   9       1897.00       1786.89       143.55 o                         
   1  14   9        401.13        502.28        61.12 o                         
   0   0  10        103.42        -20.72        55.03 o                         
   1   0  10       1877.37       1913.39       108.79 o                         
   2   0  10         25.32        184.53       119.68 o                         
   3   0  10      10303.48       9904.39       515.77 o                         
   4   0  10       2603.11       2605.59       405.88 o                         
   1   1  10       2930.75       2970.33        82.18 o                         
   2   1  10       1031.43        972.00       118.98 o                         
   3   1  10        357.82        421.41       101.87 o                         
   4   1  10          1.91        141.64       137.88 o                         
   0   2  10        849.91        897.21       105.59 o                         
   1   2  10       1907.11       1889.60        68.11 o                         
   2   2  10         15.98        113.11        67.68 o                         
   3   2  10         64.15         97.80       139.32 o                         
   4   2  10        501.69        269.37       140.79 o                         
   1   3  10        137.12        110.28        25.26 o                         
   2   3  10       2085.91       2092.67       160.44 o                         
   3   3  10       2912.96       2863.10       279.57 o                         
   4   3  10          5.68         13.95       255.55 o                         
   0   4  10         10.88         61.06        45.34 o                         
   1   4  10        419.81        398.16        34.45 o                         
   2   4  10          9.41        -21.95        65.74 o                         
   3   4  10         56.71        -22.72        75.97 o                         
   4   4  10       1306.02       1789.75       363.99 o                         
   1   5  10       7015.86       7037.99       158.98 o                         
   2   5  10        493.11        480.34        88.62 o                         
   3   5  10         37.71        194.21        88.70 o                         
   0   6  10      14316.91      14296.81       303.53 o                         
   1   6  10       1794.10       1886.27        93.28 o                         
   2   6  10       1328.13       1233.16       134.32 o                         
   3   6  10       1871.36       2056.05       176.19 o                         
   1   7  10        260.55        268.21        52.77 o                         
   2   7  10       1853.02       1858.87       158.59 o                         
   3   7  10       1020.57       1116.02       139.27 o                         
   0   8  10        668.92        678.25        91.01 o                         
   1   8  10         25.90        -10.92        46.35 o                         
   2   8  10         87.80        236.39        79.58 o                         
   3   8  10       1381.95       1249.12       139.29 o                         
   1   9  10        339.85        330.73        55.13 o                         
   2   9  10       2771.36       2660.43       187.17 o                         
   3   9  10         63.98        198.21        84.55 o                         
   0  10  10         48.67         71.30        72.63 o                         
   1  10  10        101.80        164.61        49.74 o                         
   2  10  10        749.53        698.40       110.35 o                         
   1  11  10         22.16         27.07        47.20 o                         
   2  11  10       6881.59       6870.45       300.68 o                         
   0  12  10       3468.69       3616.69       204.16 o                         
   1  12  10        242.51        275.36        67.95 o                         
   2  12  10        677.34        664.63       105.48 o                         
   1  13  10         32.17         14.75        50.27 o                         
   1   1  11        406.04        406.98        48.44 o                         
   2   1  11        352.21        418.66        87.47 o                         
   3   1  11       1347.98       1314.08       143.13 o                         
   0   2  11       5660.75       5828.74       220.61 o                         
   1   2  11         76.05         78.05        30.01 o                         
   2   2  11       1791.49       1690.64       168.09 o                         
   3   2  11        139.76        136.74        86.93 o                         
   1   3  11        145.07        107.73        38.84 o                         
   2   3  11        617.03        754.86       113.23 o                         
   3   3  11       1925.87       2002.56       179.21 o                         
   0   4  11       3208.79       3432.68       154.44 o                         
   1   4  11         65.68         11.00        38.83 o                         
   2   4  11          1.31        141.25        95.70 o                         
   3   4  11        104.77        120.27        73.45 o                         
   1   5  11       2811.19       2972.48       185.26 o                         
   2   5  11       3136.28       3096.36       204.78 o                         
   3   5  11       4233.20       4215.39       255.68 o                         
   0   6  11       7998.86       8294.25       286.07 o                         
   1   6  11       1035.29       1079.11        97.97 o                         
   2   6  11       1657.03       1722.03       157.75 o                         
   3   6  11       4505.79       4814.73       273.31 o                         
   1   7  11        728.95        715.85        83.71 o                         
   2   7  11        940.44       1114.54       132.76 o                         
   0   8  11       1400.21       1537.39       133.76 o                         
   1   8  11         67.24         29.25        51.13 o                         
   2   8  11         83.52         87.78        70.42 o                         
   1   9  11       3343.84       3303.54       201.12 o                         
   2   9  11        920.59        855.10       123.02 o                         
   0  10  11       3919.68       3725.10       206.59 o                         
   1  10  11        334.03        316.07        75.02 o                         
   1  11  11          0.05        -61.90        61.90 o                         
   0   0  12      18158.54      19236.42       576.36 o                         
   1   0  12         93.92        260.02       120.59 o                         
   2   0  12       6987.84       7380.15       447.09 o                         
   1   1  12        305.19        359.71        83.98 o                         
   2   1  12       2216.97       2244.75       178.11 o                         
   0   2  12        191.77        414.37        96.93 o                         
   1   2  12        116.66        155.38        80.03 o                         
   2   2  12       1283.25       1288.54       140.89 o                         
   1   3  12        804.73        747.66       101.64 o                         
   2   3  12        313.61        440.49       125.89 o                         
   0   4  12        185.34        155.86        76.72 o                         
   1   4  12        108.22         91.27        69.49 o                         
   2   4  12        523.52        469.52       191.22 o                         
   1   5  12          2.04          2.57        74.94 o                         
   2   5  12       1254.72       1384.04       148.33 o                         
   0   6  12        386.48        452.86       159.25 o                         
   1   6  12        314.36        254.94        75.54 o                         
   2   6  12        400.00        216.92       129.65 o                         
   1   7  12        145.92         79.01        69.14 o                         
   0   8  12        331.89        498.96       112.53 o                         
   1   8  12        118.77        209.36       119.67 o                         
                                                                                
